# Supplementary material for: Genome-Wide Comparative Analysis of the Phospholipase D Gene Families among Allotetraploid Cotton and Its Diploid Progenitors
Source: PLoS One. 2016 May 23;11(5):e0156281. doi: 10.1371/journal.pone.0156281 (PMC4877076; doi:10.1371/journal.pone.0156281)
Supplement: S1 Table — (XLSX) [file pone.0156281.s004.xlsx]

## Sheet: S1 Table
S1 Table Primers used for quantitative and semi-quantitative RT-PCR.
Gene name	Primer sequences
GhPLDα1	GhPLDα1-F: 5'-AACTTTCTTTTCTCTTTCTTTTAG-3'
	GhPLDα1-R: 5'-CAACTCTGGCCCTTTCAA-3'
GhPLDα2	GhPLDα2-F: 5'-ATGTTCATCTGGATTCACTTA-3'
	GhPLDα2-R: 5'-GTCGCTTTCCACTTTTCTTGTC-3'
GhPLDα3	GhPLDα3-F: 5'-TGCAGGTCAAGAATGGAG-3'
	GhPLDα3-R: 5'-TGCCGCCCTTGCCTTATC-3'
GhPLDα4	GhPLDα4-F: 5'-AAAAGTTCATATTGTGGGTGTA-3'
	GhPLDα4-R: 5'-CTTGCTTGCAGTCATCGTC-3'
GhPLDβ1	GhPLDβ1-F: 5'-GTTGCCTTGGTTTTTACTTA-3'
	GhPLDβ1-R: 5'-AGGGGCATGGGCTGAGG-3'
GhPLDβ2	GhPLDβ2-F: 5'-CATTTGGCTTATTGGGTTTTCT-3'
	GhPLDβ2-R: 5'-ATTTGGTGGTGGTGGGTATCT-3'
GhPLDβ3	GhPLDβ3-F: 5'-TTTTTCTGTTGCTTACTTGATTTC-3'
	GhPLDβ3-R: 5'-CATGGACTGGGGGTGGATACA-3'
GhPLDγ	GhPLDγ-F: 5'-AACAGCTGCCATAGATTTA-3'
	GhPLDγ-R: 5'-CCATGTTAGGAAGGTTTTTAG-3'
GhPLDδ1	GhPLDδ1-F: 5'-GTTCCGGTTCTGGGTTCTTTTG-3'
	GhPLDδ1-R: 5'-GGCCGCGGATTTTGGAGT-3'
GhPLDδ2	GhPLDδ2-F: 5'-TCGCCGGACCTTTCTTATT-3'
	GhPLDδ2-R: 5'-GCTGCTGCTTGTGATGGAG-3'
GhPLDδ3	GhPLDδ3-F: 5'-GAGTATCCTTGAATTTGGTTATGC-3'
	GhPLDδ3-R: 5'-GGTGGCGGTGGTTCTTCTTC-3'
GhPLDδ4	GhPLDδ4-F: 5'-CCGGAGAACGTGGCTGAC-3'
	GhPLDδ4-R: 5'-TCTTACGGTGGCGATGGTTC-3'
GhPLDδ5	GhPLDδ5-F: 5'-TTTAGGTGCGGGGTTGAG-3'
	GhPLDδ5-R: 5'-GAGGCCTTCTTTTTGTTTC-3'
GhPLDε	GhPLDε-F: 5'-ACCCAAAATACATATCCCATCTTA-3'
	GhPLDε-R: 5'-TGTCTTTGCTACCTTCTTATTCTC-3'
GhPLDζ1	GhPLDζ1-F: 5'-TCCTGCTCTCGTTGTCCTTTCTCC-3'
	GhPLDζ1-R: 5'-CAATTGCTCCGTCGCCATAACTTC-3'
GhPLDζ2	GhPLDζ2-F: 5'-CAATTTCATGGAGTCGGAGCAGTC-3'
	GhPLDζ2-R: 5'-CGGAATTCGATGGTGTAAGATAAG-3'
GhPLDζ3	GhPLDζ3-F: 5'-CCAAAAGGAAAAAGTAAAACAATA-3'
	GhPLDζ3-R: 5'-TCGCCAGCGTCGGGTCTA-3'
GhPLDζ4	GhPLDζ4-F: 5'-TGGCAAGGAGTTTTCAA-3'
	GhPLDζ4-R: 5'-TTCAATGGTGTAAGATAGA-3'
GhPLDφ1	GhPLDφ1-F: 5'-AAGAAAGTGGGGGAACATCAACAT-3'
	GhPLDφ1-R: 5'-AGCCAACCACTTAAAAACATCACC-3'
GhPLDφ2	GhPLDφ2-F: 5'-AAGGATTAGGGGAAAAGAAAAA-3'
	GhPLDφ2-R: 5'-GGACCCGAGGGAGATGAGG-3'
UBQ7	UBQ7-F: 5′-GAAGGCATTCCACCTGACCAAC-3′
	UBQ7-R: 5′-CTTGACCTTCTTCTTCTTGTGCTTG-3′
