# Supplementary material for: Genome-Wide Comparative Analysis of the Phospholipase D Gene Families among Allotetraploid Cotton and Its Diploid Progenitors
Source: PLoS One. 2016 May 23;11(5):e0156281. doi: 10.1371/journal.pone.0156281 (PMC4877076; doi:10.1371/journal.pone.0156281)
Supplement: S2 Table — (XLSX) [file pone.0156281.s005.xlsx]

## Sheet: S2 Table
S2 Table Nucleic acid, deduced amino acid, promoter and genomic sequences of GhPLD and GrPLD genes
Gene name	Category	Sequence
GhPLDα1A	Nucleic acid sequence	ATGGAGGAAACTTTGCTCCATGGTACTTTACATGCTACGACCTATGAAGTTGATAGGCTTCATGATGGAGGTGGAAACTTCTTCGGCAAGCTTGTGGCAAATGTTCAGGAGACTATTGGCATTGGCAAAGGAGTTCCAAAGATTTATGCAACTATTGATCTTGAAAGGGCCAGAGTTGGACGAACCAGAACAATAGAAAATGAAACTTCCAACCCTAGGTGGTATGAGTCTTTCCACATTTACTGTGCCCATAATGCTTCCAATGTGGTGTTCACTGTCAAAGACGACAATCCTATTGGAGCAACTCTGATTGGAAGAGCATATGTCCCTGTTAAGGATCTCACAGAAGGGGATGAAGTGGATAGGTGGGTTGTAATCCTGGATGAAGACAAGAATCCC…
	Deduced amino acid sequence	MEETLLHGTLHATTYEVDRLHDGGGNFFGKLVANVQETIGIGKGVPKIYATIDLERARVGRTRTIENETSNPRWYESFHIYCAHNASNVVFTVKDDNPIGATLIGRAYVPVKDLTEGDEVDRWVVILDEDKNPIKSGGKIHVRLQYFDVTKDRNWACGIVSRKFPGVPYTFYPQRKGCKVSLYQDAHIPDGFVPKIPLAGGKNYEPHRCWEDIFDAITNAKHMIYITGWSVYTEIALVRDSRRPKPGGDITIGELLKKKASEGVRVNMLVWDDRTSVGLLKKDGLMATHDEETEQFFKDTDVNCVLCPRNPDDGGSFVQELQISTMFTHHQKIVVVDAAMPNGDPEKRRIVSFVGGIDLCDGRYDTPFHSLFRTLDTAHHDDFHQPNFTDASITKGGPR…
	Promoter sequence	AATCAAATACATGTTCATGACATTACTCCAATACAATACTCAAGTTCAATTCAACATTTCTCTAAGTGAACATCAAGGAC ATTATATCTCATTTCAATTTCTTATTTCATATGAATTGTATTGTTCGATGCACCATTGTAAACAAATTTGGATGCACAAG TAACTATACCACACCAGTTGCTCATCCGAGCTGAATATATTCGTGTCAGATTACCCGTCTAGGCTAAACTTTCATAACGA AACTTTCGATTGCTTGTCCAAGCTGAGTATATATACATGTCAGGTTACCCGTTCGGGCTAAACCTTTAAAACGACATTAG GTTACTCGTTCGAGCTAAACCTGTGTTACATGTAAGCACAAGACCCTATTGGTATGTCAATCGTATCCTAACTTT…
	Genomic sequence	ATGGAGGAAACTTTGCTCCATGGGACTTTACATGCTACGATCTATGAAGTTGATAGGCTTCATGATGGAGGTGGAAACTT CTTTGGCAAGGTATAAATTCTTATGCTAGATCAGGATCATTGCTTACCTCTTTTTTATATTTTTGTTTTTTGGGTCTCTT TTTTTGGATTAGTTTAGTTGACTTATCCAATCACCTCATTTTTTTTAAGGTTAACCAAGTTGTTTTTATCATAAAAGATC AGTAATGGATCGATTTTTTTTTTATCTTGAAAACATAATCGATTTTTCTCTTTTTTCTTCCTTTTGGATAATCTGAGTTA TGAATGTTCACATTACTTGTGTGGATATATGGATCCCTCCAGAAGTGGGAGTATTAGATAAGATCTAGGCGTTGT…
GhPLDα1D	Nucleic acid sequence	ATGGAGGAAACTTTGCTCCATGGGACTTTACATGCTACGATCTATGAAGTTGATAGGCTTCATGATGGAGGTGGAAACTTCTTCGGCAAGCTTGTGGCAAATGTTCAGGAGACTATTGGCATTGGCAAAGGAGTTCCAAAGATTTATGCAACTATTGATCTTGAAAGGGCCAGAGTTGGACGAACCAGAACAATAGAAAATGAAACTTCCAACCCTAGGTGGTTTGAGTCTTTCCACATTTACTGTGCCCATAATGCTTCCAATGTGGTGTTCACTGTCAAAGATGACAATCCTATTGGAGCAACTCTGATTGGACGAGCATATGTCCCTGTTAAGGATCTTACAGAAGGGGATGAAGTGGATAGGTGGGTTGAAATCCTGGATGAAGACAAGAATCCA…
	Deduced amino acid sequence	MEETLLHGTLHATIYEVDRLHDGGGNFFGKLVANVQETIGIGKGVPKIYATIDLERARVGRTRTIENETSNPRWFESFHIYCAHNASNVVFTVKDDNPIGATLIGRAYVPVKDLTEGDEVDRWVEILDEDKNPIKSGGKIHVKLQYFGVTKDRNWARGIVSRKFPGVPYTFYPQRKGCKVSLYQDAHIPDGFVPKIPLAGGKNYEPHRCWEDIFDAITNAKHMIYITGWSVYTEISLVRDSRRPKPGGDITIGELLKKKASEGVRVNMLVWDDRTSVGLLKKDGLMATHDEETEQFFKDTDVNCVLCPRNPDDGGSFVQELQISTMFTHHQKIVVVDAAMPNGDPEKRRIVSFVGGIDLCDGRYDTPFHSLFRTLDTAHHDDFHQPNFTDASITKGGPR…
	Promoter sequence	ATACATGTTCATGACATTACTCCAATACAGTACTCAAGTTCAATTCAACATTTCTTTACATGAACATCAAGGTCATTATA TCTCATTTCAATTTCTCATTTCATATGAATTGTATTGTTTGATGCACCCTTATAAACAAACTTGGATACACAGGTAACTA TACCACACCAGTTGCTCATTCGAGCTAAATATATTCGTGTCAGATTACCCGTTCAAGCTAAACTTTTATAACGACACTTC CGATTACTTGTCCAAGTTGAGTATATATACATGTCAGGTTACCCGTTCGAGCTAAACCTTTAAAACGACATTAGGTTACT CGTCCGAGCTAAACCTGTGTTACATGTAAGCACAAGACCCTATTGGTATGTCAATCGTATCCTAACCTTTATTGA…
	Genomic sequence	ATGGAGGAAACTTTGCTCCATGGGACTTTACATGCTACGATCTATGAAGTTGATAGGCTTCATGATGGAGGTGGAAACTTCTTCGGCAAGGTATAAATTCTTATGCTAGATCAGGATCATTGCTTACCTCTTTTTTATATTTTTGTTTTTTGGGTCTCTTTTTTTGGATTAGTTTAGTTGACTTATCCAATTAGCTCTTTTTTTTTAAGGTTAACCAAGTTGTTTTTATCATAAAAGATCAGTAATGGATCGTTTTTTTCTTAATCTTGAAAACATAATCGATTTTTCTCCTTTTTCTTCCTTTTGGATAATCTGAGTTATGAATGTTCACATTACTTGTGTGGATATATGGATCCCTCCAGAAGTCGGAGTATTAGATAAGATCTAGGCGTTGTTTTG…
GhPLDα2A	Nucleic acid sequence	ATGACGAGAACTTCACTTCATGGGAATTTACATGTTACCATTTATGAAGTTAATAATCTCGAAGGTGGTGGATTCTTCCGAAAGTTAATGGCAAATGTTGAGGAATCGATTGGTATCGGCAAAGGATCAGGGAAGCTTTACGCGACCATTGATCTCGAGAAGGCTAGAGTTGGAAGGACAAGAAAAGTCGAAAGCGACGACCCTTCGTGGAATGAGTCTTTCCACATTTACTGCGCACATATGGCTAACGATGTAATCTTTACGGTCAAACAAGCCGGTTCTATTGGAGCAAACGTAATTGGCAGAGCATATTTGCCGGTTGAGGATATCTTATCAGGGGAAGAAGTGGATAGGTGGATTGAACTCAAGGATGAAGAGATGCAAAACTTGGAAAATGAG…
	Deduced amino acid sequence	MTRTSLHGNLHVTIYEVNNLEGGGFFRKLMANVEESIGIGKGSGKLYATIDLEKARVGRTRKVESDDPSWNESFHIYCAHMANDVIFTVKQAGSIGANVIGRAYLPVEDILSGEEVDRWIELKDEEMQNLENEAKIHVKIRYFDVTKDRNWNRGIVSRKFPGVPYTYYPQRHGCKVFLYQDSHIPDGFIPKIPLAGSKYYEPHRCWEDIFDAVTNAKHLVYIAGWSVYTEIKLIRDSKRSKRGGDTKLGDLLKKKASQGVRVNLLIWDDRTSVGALKKDGLMATHDEETEKFFEDSDVNCVLCPRDPDDSGSIVQELQISTMFTHHQKIVVVDAAMPNGDTDRKRIVSFIGGLDLCDGRYDTPFHSLFRTLDTAHADDFHQPNFAEASINKGGPREPWH…
	Promoter sequence	CACTTCAACTTTGTGATTTTAGAGAATCAAAAATATTTAATATTTTATGCTTAAAAAATTTGGAGTGTCTACAGACACTA TGTTTCAGCAATTGTGAAGATATGGAGGAGATGAAAATGGAAAAGCTGCTAATTAATGCTTCATGCTATCACACATTGAG CACGGTTGAAATTTATGAGTGTGTCAAATTGAAAGATATGAGTTGGCTGATTCTTGCTCCAAATTTAAGAAATCTTAAGA TATATTTGTGTGATAAAATGGAAGAAATATTGAATGAGGGAAAGCTTGGTGAAGTTGCAGGTGTGATTGGAATTCCATAC GCTAAATCATTTCTGAAGCTTGAAACACTATACTTATTTTGGCTACCGAAGTTGAAGAACATATACTGGGATGCC…
	Genomic sequence	ATGACGAGAACTTCACTTCATGGGAATTTACATGTTACCATTTATGAAGTTAATAATCTCGAAGGTGGTGGATTCTTCCG AAAGGTATACAATATATACATACATAAATATATCATAAGGACGTGAATTTTGATTCTGTTGAATATATATTAAAACTATA CATAAATTTTGTTTTTAATATGTAATATTGTAAGTGAATTTTGATTTGGTTCAATTGTATACATCGGTTCTTATTTAGTT TTTTATATATCATTCGGGTTTTTATTGATGTAATAATATTTTATGTTTATGAGGATAATTATATTTGATGTGAAAATAAG TGAAGGTTTTTTCGGTAAAAATATCATGGAGGCCTCCTGTATTAAAAGTAATATTGCATTTTGTCCCTTTTACTT…
GhPLDα2D	Nucleic acid sequence	ATGGTGAGAACTTCACTTCATGGGAATTTACATGTTACCATCTATGAAGTTAATAATCTCGAAGGTGGTGGATTCTTCCGAAAGTTAATGGCAAATGTTGAGGAATCGATCGGTATCGGCAAAGGATCAGGGAAGCTTTACGCGACCATTGATCTCGAGAAGGCTAGAGTTGGAAGGACAAGAAAAGTGGAAAGCGACGACCCTTCGTGGAATGAGTCTTTCCACATTTACTGCGCACATATGGCTAACGACGTAATCTTCACGGTCAAACAAGCCGGTTCTATTGGAGCAAACGTAATTGGCAGAGCATATTTGCCTGTTGAGGATATCTTATCAGGGGAAGAAGTGGATAGGTGGATTGAACTCAAGGATGAAGAGAAGCAAAACTTGGAAAATGAG…
	Deduced amino acid sequence	MVRTSLHGNLHVTIYEVNNLEGGGFFRKLMANVEESIGIGKGSGKLYATIDLEKARVGRTRKVESDDPSWNESFHIYCAHMANDVIFTVKQAGSIGANVIGRAYLPVEDILSGEEVDRWIELKDEEKQNLENEAKIHVKIRYFDVTKDRNWNRGIVSRKFPGVPYTYYPQRHGCKVFLYQDSHIPDGFIPKIPLAGSKYYEPHRCWEDIFDAITNAKHLVYIAGWSVYTEIKLIRDLKRSKRGGDTKLGDLLKKKASQGVRVNVLIWDDRTSVGALKKDGLMATHDEETEKFFEDSDVNCVLCPRDPDDGGTIVQELQISTMFTHHQKIVVVDAAMPNGDTDRKRIVSFIGGLDLCDGRYDTPFHSLFRTLDTAHADDFHQPNFAEASINKGGPREPWH…
	Promoter sequence	TCCAGTGGTAGCTTCGGCTACATATCAGTGGTAGCTTCGGCTACATATCAGTGTGGCACTTATGTGCTAAATCTCTACGTATCCGTGTATATTCCAAGTGTT CAACGGGATTAATAATGAATTAAAGTGAATATGAAATGTTAAGTGTGAAAATGTATATGCAAGTGAATTGGTAAGATTGT GTATGTGTAAGTGATTGAAATTGCTAAGAAATGTTTTGATTAGTTATATGTTAAAAGTGTTAATTATTAATTGAGTAATT ATTGTTTACATGTAACTTACTAAGCTATTTATAGCTTACACATCTCTTTCTTTCCTTTGTTTTATAGTGATTTGAACTTG ATCGAATAGTGGACCGTCGGAGCTCGTATCACACTATCATAACCATCTCGGTA…
	Genomic sequence	ATGGTGAGAACTTCACTTCATGGGAATTTACATGTTACCATCTATGAAGTTAATAATCTCGAAGGTGGTGGATTCTTCCG AAAGGTATACATATATATGCATACATATATATTATAAGTACGTGAATTTTGATTCAGTTGAATAAATATTAAAACTATAA ATAAATTTTGTTTTTAATATGTAATATTGTAAGTGAATTTTGATTTGGCTCAATTGTATACATCGATTCTCATTTAATTT TTTCATATTATTCAGGTTTTTATTGATGTAATAATATTTTATGTTTACGAGGATAATTATACTTAATGTGAAAATAAGTG AAACTTTTTTAGGTAAAAATATCATGAAAGCTCTCTGTATTAATAGTAATATTGCATTTTGTCCATTTTACTTAA…
GhPLDα3A	Nucleic acid sequence	ATGGAGCAACATTTGCTGCATGGCACACTTAATGTGACCATATATGAGATTGATAGACTAAAGATCTGGGGAGGATTGCTCAGCAAGGATGTTGGACTAGTGGAGAAAGGGAAAATATTACTAGCCCAGCTTAAGAGACTCGTGCTATGCCAATCAATCACTGATTCAAAAATATATGCAACAGTTGATCTAGATAAGGCAAGGGTGGCAAGGACCAGAATGGTAAAAAATGAAGGCCAAGCATCTCGATGGAACGAGAGTTTCCGCATCTATTGTGGACACTTAATCTCACACATCATCTTCACAGTCAAATATGTTAACCCTATTGGTGCAACACTCATTGGCAGAGCTTACGTTCCAGTTCAAGATATCATTAATGGGAACATAGTGGACCGGTGG…
	Deduced amino acid sequence	MEQHLLHGTLNVTIYEIDRLKIWGGLLSKDVGLVEKGKILLAQLKRLVLCQSITDSKIYATVDLDKARVARTRMVKNEGQASRWNESFRIYCGHLISHIIFTVKYVNPIGATLIGRAYVPVQDIINGNIVDRWVNILDQNHAPIHGDSKIHVHLQFFNVTQDPHWSRGIKNRDFSGVPYTFFAQRQGCKVTLYKDAHTEDDSQPVFLAGGERYQVHRCWEDIFDAIYNAKHFIYITGWSVYTKITLIRDPRRPKPGGDLTLGELLKEKANQGVTVLMLVWNDRTSVKELKKDGLMATHDEETANVFKGTNVHCVLCPRKPDADVSIVQESDIDTMFTHHQKTVVVDGELPSERSGKRTVVSFVGGIDLCDGRYDTQEHPLFSTLGTVHHDDFHQPNFAG…
	Promoter sequence	GGAGGAGGAGAAAAATATATATAATTATGCAACTAGCATGAGTTTTCATTAAAAATGGCTAATTTGCATGTTTTAGGTTT AGAGACTAAATTGAATAAAAGTAAAATTTTAAGGGTAAATTTGTAAAAATGTCAAAAAGTGACCAAATTACATGAAATGA ATTGTTTTATTATTTACATTAATAAATTGAATGAAATATTAATTTAGATCAAGATTGGGTGGAAATTCGAGGAAAATAGA AAATTACCAAAATATCCCTGAATTTTGGTATTTCTGCAATTTAGCCTGGTAAGTTCGTATGAACTATATTTTGTATAAAT TTAATTAAATTGAATGTTATTTGGTGATGAATATTATATAAATATGTATTTTATTATTGAGATTAAATTATTATT…
	Genomic sequence	ATGGAGCAACATTTGCTGCATGGCACACTTAATGTGACCATAAATGAGATTGATAGACTAAAGATCTCTGGAGGATTGCTCAGCAAGGTAAATTGTTAGGACCCTTTTAAGTATGGTCACTATTGCATACATATACATTGATATCTCTGCGTTTGCTCACAACATAACTTTGTCATTGCATGCATTTAAATGGTGAGAACTCCATGAGGTTATGCAATTAAAAACAATTCTCTTACCACCAAAAATCAAATCAATAAGCATTAATCTTTGATATATTTGGAATCTGTTATACAAACCAATTGCATAAAAGATATTTACGTAGATACATATATGAATTCTCTTATGGCACCTCCTTTTTCCATTGTCATGTCTCCAACTTTGCTTTATCTCCTTTTTCCC…
GhPLDα3D	Nucleic acid sequence	ATGGAGCAACATTTGCTGCATGGCACACTTAATGTGACCATAAATGAGATTGATAGACTAAAGATCTCTGGAGGATTGCTCAGCAAGGATGTTGGACTATTGGAGAAAGGGAAAATATTGCTAGCCCAGCTTAAGAGACTCGTGCTATGCCAATCAATCACTGATTCAAAAATATATGCAACAGTTGATCTAGATAAGGCAAGGGTGGCAAGGACCAGAATGGTAAAAAATGAAGGCCAAGCATCTCGATGGAACGAGAGTTTCCGCATCTATTGTGGACACTTAATCTCACACATCATCTTCACAGTCAAATATGTTAACCCTATTGGTGCAACACTCATTGGCAGAGCTTATGTTCCAGTTCAAGATATCATTAATGGAAACATAGTGGACCGGTGG…
	Deduced amino acid sequence	MEQHLLHGTLNVTINEIDRLKISGGLLSKDVGLLEKGKILLAQLKRLVLCQSITDSKIYATVDLDKARVARTRMVKNEGQASRWNESFRIYCGHLISHIIFTVKYVNPIGATLIGRAYVPVQDIINGNIVDRWVNILDQNHVPIHGDSKIHVHLQFFNVTQDPHWSRGIKNRDFNGVPYTYFAQRQGCKVTLYKDAHNEEDSQPVFLAGGERYQVHRCWEDIFDAIYNAKHFIYITGWSVYTKITLIRDPRRPKPGGDLTLGELLKEKANQGVTVLMLVWNDRTSVKELKKDGLMATHDEETANVFKGTNVHCVLCPRKPDHDESIVQESDINTMFTHHQKTVVVDGELPSERSGKRTVVSFVGGIDLCDGRYDTQEHPLFSTLGTVHHDDFHQPNFAG…
	Promoter sequence	GGAGGAGGAGAAAAATATATATAATTATGCAACTAGCATGAGTTTTCATTAAAAATGGCTAATTTGCATGTTTTAGGTTT AGAGACTAAATTGAATAAAAGTAAAATTTTAAGGGTAAATTTGTAAAAATGTCAAAAAGTGACCAAATTACATGAAATGA ATTGTTTTATTATTTACATTAATAAATTGAATGAAATATTAATTTAGATCAAGATTGGGTGGAAATTCGAGGAAAATAGA AAATTACCAAAATATCCCTGAATTTTGGTATTTCTGCAATTTAGCCTGGTAAGTTCGTATGAACTATATTTTGTATAAAT TTAATTAAATTGAATGTTATTTGGTGATGAATATTATATAAATATGTATTTTATTATTGAGATTAAATTATTATT…
	Genomic sequence	ATGGAGCAACATTTGCTGCATGGCACACTTAATGTGACCATAAATGAGATTGATAGACTAAAGATCTCTGGAGGATTGCTCAGCAAGGTAAATTGTTAGGACCCTTTTAAGTATGGTCACTATTGCATACATATACATTGATATCTCTGCGTTTGCTCACAACATAACTTTGTCATTGCATGCATTTAAATGGTGAGAACTCCATGAGGTTATGCAATTAAAAACAATTCTCTTACCACCAAAAATCAAATCAATAAGCATTAATCTTTGATATATTTGGAATCTGTTATACAAACCAATTGCATAAAAGATATTTACGTAGATACATATATGAATTCTCTTATGGCACCTCCTTTTTCCATTGTCATGTCTCCAACTTTGCTTTATCTCCTTTTTCCC…
GhPLDα4A	Nucleic acid sequence	ATGACGCAGGAGGAGCAGAAACATTTGCTGCATGGGACACTTTCTGCAACAATATATGGGATAGATGAGCTACCATTTGGATGTAGAGAGAATTTTTGCCTCCAGGGGACGATGACTGCAAGCAAGTTCCAGAAAAAATGTCTTGCCACATTCAAGAGAACGGCGTTAGGTCCACAGCTGTATGCAACGGTTGATCTAGACAAAGCCAGAGTTGCCCGAACAGGTGTTGTAAGACACAAGCCATCTTCGCCCCAATGGAACGAGACCTTCCGCATATATTGTGCCCATTTGATCTCACATGTTATATTCACTGTAAAGGATAACAGTCCGATAGGAGCAGTGCTAATAGGCCGAGCTTATTTGCCTGTCAAAGATATTATTGTAGCCAATGGGGCTACC…
	Deduced amino acid sequence	MTQEEQKHLLHGTLSATIYGIDELPFGCRENFCLQGTMTASKFQKKCLATFKRTALGPQLYATVDLDKARVARTGVVRHKPSSPQWNETFRIYCAHLISHVIFTVKDNSPIGAVLIGRAYLPVKDIIVANGATVTCNLKIQDEERKALPGQPQIRVALQFQSVIQEESWGVGIKTPGFEGVPYTFFRQRQGCKVTLYQDANISDGFKPDIPGMTYDPRRCWEDIYDAINSAQHFIYITGWSVYTEITLIRDPKKEKPGSDETLGNLLLKKARAGVKVLLLVWDDRTSIELLKQEGLMSTHDEETSAYFRFRGVHCVLCPRNPDNKRSFVEGIKIATMFTHHQKTLIVDSENPNPGENRTVVSFIGGIDLCDGRYDTQDHPLFDTLKDIHHDDFHQPNFN…
	Promoter sequence	AAAAAACATGGTGAATGAGCACCTGGGAAGTATCTGCAATGCACATGTGGTTCATTCTGACCTTAGTGAACATGGTGCTT CAGATGAGAAATGTATACATCTCGCAGAGTTAGCGGCTATAGCTGTTGATTTTCCTAAAACCGGGAAGATTGTGTCGATG CCTGCTCAATTAAAACCAAAACTTTACCCAGATTTTATGGGTAAAGAGGAGTTCCAGTCATACAAGTCAAACAAAATTCT GGGAAGACTATATCGTTATATCAAAGATGCATATGACAAAGATGTCTCTGAATCTTCTGAGCTCAATTTTGGTGCTAGTG ACATCAATTATGATGCAGATCTTGAAATTACAGGATCCGCTGACTACATAACTGATGCATGGGCTAAAAAGTGCT…
	Genomic sequence	ATGACGCAGGAGGAGCAGAAACATTTGCTGCATGGGACACTTTCTGCAACAATATATGGGATAGATGAGCTACCATTTGG ATGTAGAGAGAATTTTTGCCTCCAGGTAAACCTGTACATATTTAGGGACTATTTATTAGAGCTGCATTAAAATTATATCA TGTCTGGAATAATTTCTCATATCTTATGTTATCCATTCTCTTCATTTTAGTTTAAACTATATCCGTTCTAACATATTCGA ATTTAACTGTAAGAGAATGGTCCTTTAAATATACATAATACGAAGATACTACAATGTCTTGATCACGATATTACAGTGAT TTATAACACGCACACATTCTTAACTGTCTGATTACCATGTGTTAATGTTGAATGTAAACAAAACTAATGGACCTT…
GhPLDα4D	Nucleic acid sequence	ATGACGCAGGAGGAGCAGAAACATTTGCTGCATGGGACACTTTCTGCAACAATATATGGGATAGATGAGCTACCATTTGGATGTAGAGAGAATTTTTGCCTCCAGGGGACGATGACCGCAAGCAAGTTCCAGAAAAAATGTCTCGCCACATTCAAGAGAACTGCCTTAGGTCCACAGCTGTATGCAACGGTTGATCTAGACAAAGCCAGGGTTGCCCGAACAGGTGTTGTAAGACACAAGCCATCTTCGCCCCAATGGAACGAGACCTTCCGCATATATTGTGCCCATTTGATCTCACATGTTATATTCACTGTAAAGGATAACAGTCCCATAGGAGCAGTGCTAATAGGCCGAGCTTATTTGCCTGTCAAAGATATTATTGTAGCCAATGGGGCTACC…
	Deduced amino acid sequence	MTQEEQKHLLHGTLSATIYGIDELPFGCRENFCLQGTMTASKFQKKCLATFKRTALGPQLYATVDLDKARVARTGVVRHKPSSPQWNETFRIYCAHLISHVIFTVKDNSPIGAVLIGRAYLPVKDIIVANGATVTRDLKIQDEERKALPGQPQIRVALQFRSVSQEESWGVGIKTPGFEGVPYTFFRQRQGCKVTLYQDANISDGFKPDIPGMTYDPRRCWEDIYDAINKAKHFIYITGWSVYTEITLIRDPKKEKPGSDETLGNLLLKKAKEGVKVLLLVWDDRTSIELLKQEGLMSTHDEETSAYFRFRGVHCVLCPRNPDNKRSFVEGIKIATMFTHHQKTLIVDSENPNPGEKRTVVSFIGGIDLCDGRYDTQDHPLFDTLKDIHHDDFHQPNFN…
	Promoter sequence	TGGGAAGTATCTGCAATGCACATGTGGTTCATTCTGACCTTAGTGAACATGGTGCTTCAGATGAGAAATGTATACATCTC GCAGAGTTAGCGGCTATTGCTGTTGATTTTCCTAAAACCGGGAAGATTGTGTCGATGCCTGCTCAATTAAAACCACAACT TTACCCAGATTTTATGGGTAAAGAGGAGTTCCAGTCATACAAGTCAAACAAAATTCTGGGAAGACTATATCGTCATATCA AAGATGCGTATGACGAAGATGTCTCTAAATCTTCTGAGCTCAATTTTGGTGCTAGTGACATCAATTATGATGCAGATCTT GAAATTACAGGATCCGCTGACTACATAGCTGATGCATGGGCTAAAAAGTGCTCCTATGACGGGCAGCTGATTGGA…
	Genomic sequence	ATGACGCAGGAGGAGCAGAAACATTTGCTGCATGGGACACTTTCTGCAACAATATATGGGATAGATGAGCTACCATTTGGATGTAGAGAGAATTTTTGCCTCCAGGTAAACCTGTACTATTTAGGGACTATTTATTAGAGCTGCTTTAAAATTATATCATGTCTGGAATAATTTCTCATATCTTATGTTATCCATTCTTTTCATTTTAGTTTAAACTATATCTGTTCTAACATATTCGAATTTAACTGTAAGAGAATGGTCCTTTAAATATACATAATACGAAGATATTACAATGTCTTGATCACGATATTACAGTGATTTATAACACGAACACATTCTTAACTGTTTGATTACCATGTCTTAATGTTGAATGTAAACAATACTAATGGACTTTTTTAT…
GhPLDβ1A	Nucleic acid sequence	ATGGATAATAACCCACACCAACATCCTTACCCTTGTCACCATGGATACCCTCCAAATCAAGATCCTTATGCGGCTTTTCCATATCAATATCCTTATAACACTCCCCAATACCCTCATGCACCGCATATGTATCCGCCCTCAGCCCATGTCCCTGTTGCAGCTCCCATTGATTATAGACACGCTCATTCTCATTCTGGACAAGTTCCTTATCAATATTCCCACCCAGTACCTCCAAATCCTTCCCAACTCCAACATCATGGTAATTTCCAGTATGGTTCAACTCCTTATCCTTACCAGCAATCCCTATCTGGTCATTACCCACCTCCTGAAATTAATCCGCAATCATCCTCTACTTATCAACAGCCTGCACAATATCCTCCTCAATCATCATCCTCTTAT…
	Deduced amino acid sequence	MDNNPHQHPYPCHHGYPPNQDPYAAFPYQYPYNTPQYPHAPHMYPPSAHVPVAAPIDYRHAHSHSGQVPYQYSHPVPPNPSQLQHHGNFQYGSTPYPYQQSLSGHYPPPEINPQSSSTYQQPAQYPPQSSSSYQQPAQYPPPESNAEHLSRHVSFSGHNRQDSTSSLGANMRSASPAYPPLDHQLNNMHLSGSHSSAPASPPAPSVPILAAGTSTPDYASNSSNWEGPSLGRADLANRSSFSHKDSFKGSQQVQGMQIVPFQKGSLRVLLLHGNLDIWVLEAKNLPNMDMFHKTLGDMFGNFSSNISKKIGGRSEGKNTSDPYVTIAVSGAVIGRTFVINNDENPVWRQHFYVPVAHHAAEVQFVVKDIDILGSEIIGVVTIPVEQIYAGEKIEGTYPV…
	Promoter sequence	GGCACAGTGGTCGAAAGCGAGCAATACCTTGATACTGCTCGTATTTTTATGGCACCGGCCACCATGGTGAATATGACTGT AGGGGAAACTATAGATAAATATATACATTCCGCGAGGTATGAATATAGAATGTTTTTAAATGATTCCCTGTTGATGATGA TAAATGCTAAAATGCTCAAATGATGATTAGCAGATCAGCTTCAGCAGTGATATACGGGTCACATGAAGTCAAAGTTTCAG CTCCTTTTACTGCTTCATTTTCATCTAGAGGCCCAAATCCAGGCTCACAACATCTTCTCAAGGTATCAATAAGCTTTGAA TTCTGTCTTTAATTCAAGGGCTTAGATATCTAAACAAATATACAGCCTGATATTGCAGCCCCTGGTGTGGACATC…
	Genomic sequence	ATGGATAATAACCCACACCAACATCCTTACCCTTGTCACCATGGATACCCTCCAAATCAAGATCCTTATGCGGCTTTTCCATATCAATATCCTTATAACACTCCCCAATACCCTCATGCACCGCATATGTATCCGCCCTCAGCCCATGTCCCTGTTGCAGCTCCCATTGATTATAGACACGCTCATTCTCATTCTGGACAAGTTCCTTATCAATATTCCCACCCAGTACCTCCAAATCCTTCCCAACTCCAACATCATGGTAATTTCCAGTATGGTTCAACTCCTTATCCTTACCAGCAATCCCTATCTGGTCATTACCCACCTCCTGAAATTAATCCGCAATCATCCTCTACTTATCAACAGCCTGCACAATATCCTCCTCAATCATCATCCTCTTAT…
GhPLDβ1D	Nucleic acid sequence	ATGGATAATAACCCACACCAACATCCTTACCCTTGTCACCATGGATACCCTCCAAATCAAGATCCTTATGCGGCTTTTCCATATCAATATCCTTATAACACTCCCCAATACCCTCATGCACCGCATATGTATCCGCCCTCAGCCCATGCCCCTGTTGCAGCTCCCATTGATTATAGACATGCTCATTCTCATTCTGGACAAATTCCTTATCAATATTCCCACCCAATACCTCCAAATCCTTCCCAACTCCAACATCATGGTAATTTTCAGTATGGTTCAACTCCTTATCCTTACCAGCAAACCCTATCTGGTCATTACCCACCTCCTGAAATTAATCCGCAATCATCCTCTACTTATCAACAGCCTGCACAATATCCTCCTCAATCATCATCCTCTTAT…
	Deduced amino acid sequence	MDNNPHQHPYPCHHGYPPNQDPYAAFPYQYPYNTPQYPHAPHMYPPSAHAPVAAPIDYRHAHSHSGQIPYQYSHPIPPNPSQLQHHGNFQYGSTPYPYQQTLSGHYPPPEINPQSSSTYQQPAQYPPQSSSSYQQPAQYPPPESNSDHLSSHVSFSGHNRQDSTSSLGANMRSASPAYPPLDHQLNNMHLSGSHSSAPASPPAPSVPILAAGTSTPDYASNSSNWEGPSLGRADLANRSSFSHKESFKGSQQVQGMQIVPFQKGSLRVLLLHGNLDIWVLEAKNLPNMDMFHKTLGDMFGNFSSNISKKIGGRSEGKNTSDPYVTIAVSGAVIGRTFVINNDENPVWRQHFYVPVAHHAAEVQFVVKDIDILGSEIIGVVTIPVEQIYAGEKIEGSYPV…
	Promoter sequence	ATTCTGTTGTTAAAGGAATTGGAGGAATCGGCACAGTGGTCGAAAGCGAGCAATACCTTGATACTGCTCGTATTTTTATG GCACCGGCCACCGTGGTGAATATGACTGTAGGGGAAACTATAGATAAATATATACATTCCGCAAGGTATGAATATAGAAT GTTAAATGATTCCCTGTTGATGATGATAAATGCTAAAATGCTCAAATGATGATTAGCAGATCAGCTTCAGCAGTGATATA CGGGTCACATGAAGTCAAAGTTTCAGCTCCTTTTGCTGCTTCATTTTCATCTAGGGGCCCAAATCCAGGCTCACAACATC TTCTCAAGGTATAAATAAGCTTTGAATTCTGTCTTTAATTCAAGGGCTTCGATATCTAAACAAATATACAGCCTG…
	Genomic sequence	ATGGATAATAACCCACACCAACATCCTTACCCTTGTCACCATGGATACCCTCCAAATCAAGATCCTTATGCGGCTTTTCCATATCAATATCCTTATAACACTCCCCAATACCCTCATGCACCGCATATGTATCCGCCCTCAGCCCATGCCCCTGTTGCAGCTCCCATTGATTATAGACATGCTCATTCTCATTCTGGACAAATTCCTTATCAATATTCCCACCCAATACCTCCAAATCCTTCCCAACTCCAACATCATGGTAATTTTCAGTATGGTTCAACTCCTTATCCTTACCAGCAAACCCTATCTGGTCATTACCCACCTCCTGAAATTAATCCGCAATCATCCTCTACTTATCAACAGCCTGCACAATATCCTCCTCAATCATCATCCTCTTAT…
GhPLDβ2A	Nucleic acid sequence	ATGCAACAGAAAGTTATATGCGATCCGTATGTGACAATTGCGGTTGCGAATGCTATCATTGGAAGGACTTATGTGATTAATAATTCAGAAAATCCAGTTTGGATGCAACATTTTAATGTACCGGTGGCACATTATGCTAGTGAAGTACATTTTATTGTTAAAGATAGTGATGTTGTAGGATCACAAATGATAGGTATCGTGCCGATATCAGTTGAAAAATTATACACGGGAGAACGTATCGAGGGAGTTTACCCAATTTTGAATAGTAGTGGAAAGCCTTGTAGGCAAGGAGCTTTTTTACGATTATCGATTCAGTATATACCGATGATAGAATTGAGTTTTTATCATTTTGGAGTTGGTGCAGGTCCGAATTATTGCGGGGTCCCGGGTACTTATTTT…
	Deduced amino acid sequence	MQQKVICDPYVTIAVANAIIGRTYVINNSENPVWMQHFNVPVAHYASEVHFIVKDSDVVGSQMIGIVPISVEKLYTGERIEGVYPILNSSGKPCRQGAFLRLSIQYIPMIELSFYHFGVGAGPNYCGVPGTYFPLRMGGKVTLYQDAHVPDKCLPKLKLDHGKTFSHRKCWSDIFDAIQQARWLIYITGWSVWHKVRLVQDTCPSDYTLGDLLRSKSQEGVRVLLLLWDDPTSTSILGYKMNSSVQVLLCPRIAGKRHSWAKQKEVGTIYTHHQKTIILDADAGENRRKIIAFVGGLDLCDGRYDSPHHPLFRTLKTLHNDDYHNPTFTGSVIGCPREPWHDMHCKIDGPAAYDVLVNFEERWLKVAKPAGIKKLKFTYDDALLRIERIQDIIGVSDFP…
	Promoter sequence	TGCTTCATATAATATTCAAACTAACATTTAACACCCAAGCTAATGGTTAAGATGACAAAATGATTTGATTGATATGATAC TGATATTTAAGGACTCAATTAGAATATTTTGAACCTTGGGGACGTACAAGGTAATTAATAAATTTAGAAAAAAGGATAAA CTACACCCACGATCATTAAACTAATAGTAAGTTTACATTTTGGCCGCTTAACTTCAAAAGGTTACAAAATGATCACTAAA CTATTCAAAAGTTTTTATTTAAGTTACTAGGTTGTGAAAATTGTTGTTGTATGGCCTTCACAATTTGCATTACCTGCACT AATTGAAAGCTCTCATTCCTTTTCTCTTCTACAATTCAGTTTTTTTCATTAAACAACTTTTAACGTCATGAATTA…
	Genomic sequence	ATGCAACAGAAAGTTATATGCGATCCGTATGTGACAATTGCGGTTGCGAATGCTATCATTGGAAGGACTTATGTGATTAATAATTCAGAAAATCCAGTTTGGATGCAACATTTTAATGTACCGGTGGCACATTATGCTAGTGAAGTACATTTTATTGTTAAAGATAGTGATGTTGTAGGATCACAAATGATAGGTATCGTGCCGATATCAGTTGAAAAATTATACACGGGAGAACGTATCGAGGGAGTTTACCCAATTTTGAATAGTAGTGGAAAGCCTTGTAGGCAAGGAGCTTTTTTACGATTATCGATTCAGTATATACCGATGATAGAATTGAGTTTTTATCATTTTGGAGTTGGTGCAGGTCCGAATTATTGCGGGGTCCCGGGTACTTATTTT…
GhPLDβ2D	Nucleic acid sequence	ATGGATCCATACAGAAATCAATATCCATTTTGTTATCCACATAGATACCCACCACCACCAAATCAAGATCCATATCCACCTACGTCGTATCAACCACCACTTCAATACGCTTATCCACCTCAATCACAATCTTTACGTTATTGTCATTCCCATTCCCTTTCTTTACCTGGTCCAATCCCTTTTCAACATCCATACCCAGAACCTAGACTAATTCTTCACCACAATGCTAGTTTTCAATACAATTTACAAGACCAACATCCTCCACCACCGGAAAATAAACTCGAACCACCGCCCACTAGTCCTGGTCCCGGTCATAATAGGAAAGAAAGTACCAGTTCTTTAGAATCAAATACAAATTTTAACTCGGTTGCATCATCCACTTATCCGCCATTGGATGAT…
	Deduced amino acid sequence	MDPYRNQYPFCYPHRYPPPPNQDPYPPTSYQPPLQYAYPPQSQSLRYCHSHSLSLPGPIPFQHPYPEPRLILHHNASFQYNLQDQHPPPPENKLEPPPTSPGPGHNRKESTSSLESNTNFNSVASSTYPPLDDTRPTAPASPPAPSRPSPTTELQSLVYGNPNVGSFYGYPAHTVSNKWDEGYYCRSGWCRKPILNIKSRLGRPKHSQSMEIMPFQKLGEWKVLLLHGNLDIWVCDAVNMPNMDMFSKTIGDMIVMIPANVTNALEGRMQQKVTCDPYVTIAIADAIVGKTYVINNSENPVWMQHFNVPVAHYASEVHFVVKDSDVVGSQMIGIVPISVEKLYTGERIEGVYPILNSSGKPCRQGAFLRLSIQYIPMIELSFYHFGVGAGPNYCGVPGT…
	Promoter sequence	GAGGAACTAATTTGATCAAATCCTTATAATAAAGGAACATAGTTGGAACTTTCATTATTAATTAATCTCATGTTAGTATA AAGCTTTAATTATTAGAGTTGCATTTAAATTTTTATGGTTGAGTTGGGTCTAGTTAGAATCGAATAAAAATTTGGATTAA TTGCATCTTACATCCTTAAATTATGACTCATATTTTAAATTGGTTCCTATTTCAAAATGTTCTAATTGAATCTTCATAAT ATTGGCATTGTTATCAATTAGGTCCTTTTATTAGTTTAACGTCGACTTAGGCATTAAATGCAAACTCAAATTTGACGTGA AGCATATTTAAAATACGTGATCGAATTTTAAGATTGTATATATCTATTGCGTGGACAACCTTGAATTGACGTGTT…
	Genomic sequence	ATGGATCCATACAGAAATCAATATTCATTTTGTTATCCACATAGATACCCGCCACCACCAAATCAAGATCCATATCCACCTACGTCGTATCAACCGCCACCAAATCAACATCCATATCCATCTATGTTGTATCAACCACCACCTCAATACGCTTATCCACATCAATCACAATCTTTACATCATTATCATTTTCATTCCCTTTCTTTCCCTGGTCTAATCTCTTTTCAACATCTATACCCAGCACATAAACCAATTCTTCACCACAATGCTAGTTTTCAATATAATTCACAAGACCAACATCCTCCACCACCGGAAAATAAACTCGAACCACCGCCCACCAGTCATGGTCCCGGTCATAATAGGTAAGAAAGTACTAGTTCTTTAGAATTAAATACAAAT…
GhPLDβ3A	Nucleic acid sequence	ATGGACAATAACCCACACCAAAATCCTTACCCTTATCACCATGGATACCCTCCTCCAAATCAAGATCCATATGCGCCTCCGCCATATCAATACCCTTATAACTCTCCCCAATACCCTCCTGCACTGCATATGTATCCACCCCCAGTCCATGCCCTTGCTGCAGCTCCCATTGACTATGGACATTCTCATTCTTATTCTGGACCAATTCCTTATCAATATTCACACCCAATACCTCCAAATTCTTCCCAACCTGCTCCCCAATATCATGGTAGTTTTCAGTATGGTTCAACTTTTAATCCTTACCAGCAATCCCTATCTGGTCATTACCCACCTCCAAAAAGTAACCCGCAATCATCCTCCACTTATCAGCAGCCTGCACAATATCCTCCTCAATCATCC…
	Deduced amino acid sequence	MDNNPHQNPYPYHHGYPPPNQDPYAPPPYQYPYNSPQYPPALHMYPPPVHALAAAPIDYGHSHSYSGPIPYQYSHPIPPNSSQPAPQYHGSFQYGSTFNPYQQSLSGHYPPPKSNPQSSSTYQQPAQYPPQSSSSYQQPGQYTPPESNSELLSTHISFSGHNQQDSTSSLAANTGSASPLYPRLDHQLSNSELLSTHNSFSGHNRQDSTSYLAANSGSASPAYPLLDHQFSNMHLSGSHPSAPASPLAPLGPPLAAATSTPDYASESSNWEGLSLGRADSANHSTFSHNHSFNGSQKGQGMQIVPFQKGSLRVLLLHGNLDIWVLEANNLPNMDMFHRTLGDMFANFSSNISKKVGGRSDEKITSDPYVTIAVAGAVIGRTFVISNNENPVWMQHFNVP…
	Promoter sequence	AGCCTCCATTGATTAACAAACTTTAACAAGTAATCAAAAATTAGAAATTTCAAAACACCAACTCGTTGAGTCACAAACAA GCCATTTCATGGTCAATCTTTATCGAAATTTGAAATTTTGGAAGAAACCCAGATTAGCAAACAGCCAATCAATCAACTTT TTTTTTTCATTTGGCAATTTAAACGTAGACTTTTGATTCTGCAGAAGATAAACGGAAGTATTTACGAGAAGTCGAAGACG GAAGGGGTGTATCGGAAAAAAGCGAATGAGGAGGGTGCGCCTCTTTGTGTACTTACCAAAATTGTGTGTACATTGTACTG TAATGTAGGATATCACTGGTTTCAGTTACGGTCTGTATTTTTCGATGAACCCAATTGATGTAACATAGCACGAAT…
	Genomic sequence	ATGGACAATAACCCACACCAAAATCCTTACCCTTATCACCATGGATACCCTCCTCCAAATCAAGATCCATATGCGCCTCCGCCATATCAATACCCTTATAACTCTCCCCAATACCCTCCTGCACTGCATATGTATCCACCCCCAGTCCATGCCCTTGCTGCAGCTCCCATTGACTATGGACATTCTCATTCTTATTCTGGACCAATTCCTTATCAATATTCACACCCAATACCTCCAAATTCTTCCCAACCTGCTCCCCAATATCATGGTAGTTTTCAGTATGGTTCAACTTTTAATCCTTACCAGCAATCCCTATCTGGTCATTACCCACCTCCAAAAAGTAACCCGCAATCATCCTCCACTTATCAGCAGCCTGCACAATATCCTCCTCAATCATCC…
GhPLDβ3D	Nucleic acid sequence	ATGGATAATAACCCACACCAAAATCCTTACCCTTATCACCATGGATACCCTCCTCCAAATCAAGATCCATATGCGCCTCCGCCATATCAATACCCTTATAACTCTCCCCAATACCCTCCTGCACTGCATATGTATCCACCCCCAGTCCATGCCCTTGCTGCAGCTCCCATTGACTATGGACATTCTCATTCTTATTCTGGACCAATTCCTTATCAATATTCACACCCAATACCTCCAAATTCTTCCCAACCTGCTCCCCAATATCATGGTAGTTTTCAGTATGGTTCAACTTTTAATCCTTACCAGCAATCCCTATCTGGTCATTACCCACCTCCAAAAAGTAACCCGCAATCATCCTCCACTTATCAGCAGCCTTCACAATATCCTCCTCAATCATCC…
	Deduced amino acid sequence	MDNNPHQNPYPYHHGYPPPNQDPYAPPPYQYPYNSPQYPPALHMYPPPVHALAAAPIDYGHSHSYSGPIPYQYSHPIPPNSSQPAPQYHGSFQYGSTFNPYQQSLSGHYPPPKSNPQSSSTYQQPSQYPPQSSSSYQQPAQYTPPESNSELLSTHISFSGHNRQDSTSSLAANTGSASPLYPHLDHQLSNSELLSTHNSFSGHNRQDSTSSLAANSGSASPAYPLLDHQLSNMHLSGSHPSAPASPLAPLGPPLPAATSTPDYASESSNWEGLSLGRADSANHSTFSHNDSFNGSQKGQGMQIVPFQKGSLRVLLLHGNLDIWVLEANNLPNMDMFHRTLGDMFANFSSNISKKVGGRSDEKITSDPYVTIAVAGAVIGRTFVISNNENPVWMQHFNVP…
	Promoter sequence	ATTATATATCTTTTATTAAATTATATTTAATAATAATTATGTTAAAAAAATTAAATTATTTATTATTTATATTAATAATC TTATTAAAATTTAATAACAATAACAATAATCATCAACCTAAAAAAAATTCTGCTAAGGGTATTCTAGTCATTTTAATTTT TTTCCTTATGCTATTACAACATCATTCCATTCAACCAAACACAAGAATACCATTACAGTTCTATTCCATTCTATTCAACA AACAATTGAATTACTATTACAGTTCTATTTCATTACAGCTCTATTCAATAACAACTCTAATCCATTACAGCGAACCAAAC GTGCCCTAAGGGTGTGAATGGATGAATGATGCGTTTATGAAAAAATAATATTGATGATGAGATTAGATATTCTAA…
	Genomic sequence	ATGGATAATAACCCACACCAAAATCCTTACCCTTATCACCATGGATACCCTCCTCCAAATCAAGATCCATATGCGCCTCCGCCATATCAATACCCTTATAACTCTCCCCAATACCCTCCTGCACTGCATATGTATCCACCCCCAGTCCATGCCCTTGCTGCAGCTCCCATTGACTATGGACATTCTCATTCTTATTCTGGACCAATTCCTTATCAATATTCACACCCAATACCTCCAAATTCTTCCCAACCTGCTCCCCAATATCATGGTAGTTTTCAGTATGGTTCAACTTTTAATCCTTACCAGCAATCCCTATCTGGTCATTACCCACCTCCAAAAAGTAACCCGCAATCATCCTCCACTTATCAGCAGCCTTCACAATATCCTCCTCAATCATCC…
GhPLDγA	Nucleic acid sequence	ATGGCTAATACAGTTTTCCACGAAACTCTGTCCTTCGGAGGGTCGAGCCATGGTCAGGGCCAACAAATTCTGCCATTTAAGACCGGTAAAGAGTCCTTGAAAGTTTTGCTCTTACATGGCAACTTAGATATTTGGGTCAAGGAAGCTAAAAACCTTCCTAACATGGATATGTTCCACAAGAAGTTAGGTGATGTGTTTGGAAAGTTTAGCTTGAAGGTTGGCAACAAAGTGGAAAGCCATATGCCTAAGATAACCAGTGATCCTTATGTTACAATTTCCGTAGCTGGTGCTGTAATTGGGAGGACTTTTGTTATTAGTAATTCCGAGAACCCTGTTTGGATGCAACATTTTAACGTTCCTGTTGCACATTATGCCTCTGAAATCCTCTTTGCTGTTAAA…
	Deduced amino acid sequence	MANTVFHETLSFGGSSHGQGQQILPFKTGKESLKVLLLHGNLDIWVKEAKNLPNMDMFHKKLGDVFGKFSLKVGNKVESHMPKITSDPYVTISVAGAVIGRTFVISNSENPVWMQHFNVPVAHYASEILFAVKDSDVVGSQIMGAVGIPIEQLFSGTKVEGTFPILSANGKPCKAGAVLTLSIQYIPIQQVAIYHKGLGSGPEYHGVPGTYFPLRQGCKLTLYQDAHIHDGFLPNLKIDGNVQYEHGTCWQDICNAIGQARRLIYIAGWSVYHNVRLVRETDKTSKTTLGDLLKIKSQEGVRVLLLVWDDPTSRSILGYKTNLQEGIMNTNDEETRRFFKHSSVQVLLCPRTAGKGSWAKKQETGTIYTHHQKTVIVDSDAGNNKRKITAFVGGLDLCK…
	Promoter sequence	TTTAGATATATCCAACAACAACAAAAATTAATTTGTCAATATAATTTTTGTTATTTAATGAATAAATAATTTATCTTTAA GTAAACTTTAAAATTCTAATGTAGTGAAAGTTAATTTATCTATTTTTCTATTTTAAACATTTAATTAATTATATGAATAT TGATAATTATATATATAACTTAATAGACATATACAAAACCTTTTTAATTTAACCACTATAATAATTAACAAATTTTATAT ATCACATGAAATTAAAAATATTCAATTCAAGAAAAATAAAATCTTACCATGGGAAATTAAAATGTTAGTCACGAGAGACA AAGGGTTCATTCTCTTGCTAGGCTGATCAATGTTCACCCGTTCATTGCCAGAAGGAAAGTAGATGTGTTCATGTT…
	Genomic sequence	ATGGCTAATACAGTTTTCCACGAAACTCTGTCCTTCGGAGGGTCGAGCCATGGTCAGGGCCAACAAATTCTGCCATTTAAGACCGGTAAAGAGTCCTTGAAAGTTTTGCTCTTACATGGCAACTTAGATATTTGGGTCAAGGAAGCTAAAAACCTTCCTAACATGGATATGTTCCACAAGAAGTTAGGTGATGTGTTTGGAAAGTTTAGCTTGAAGGTTGGCAACAAAGTGGAAAGCCATATGCCTAAGATAACCAGTGATCCTTATGTTACAATTTCCGTAGCTGGTGCTGTAATTGGGAGGACTTTTGTTATTAGTAATTCCGAGAACCCTGTTTGGATGCAACATTTTAACGTTCCTGTTGCACATTATGCCTCTGAAATCCTCTTTGCTGTTAAA…
GhPLDγD	Nucleic acid sequence	ATGGCTAATACAGTTTGCCACGAAACTCTGTCCTTCGGAGGGTCGAGCCATGGTCAGGGCCAACAAATTCTGCCATTTAAGACCGGTAAAGAGTCCTTGAGAGTTTTGCTCTTACATGGCAACTTAGATATTTGGGTCAAGGAAGCTAAAAACCTTCCTAACATGGATATGTTCCACAAGAAGTTAGGTGATGTGTTTGGAAAGTTTAGCTTGAAGGTTGGCAACAAAGTGGAAAGCCATATGCCTAAGATAACCAGTGATCCTTATGTTACAATCTCCGTAGCTGGTGCTGTAATTGGGAGGACTTTTGTTATTAGTAATTCCGAGAACCCGGTTTGGATGCAACATTTTAACGTTTCTGTTGCACATTATGCCTCGGAAATCCTCTTTGCTGTTAAA…
	Deduced amino acid sequence	MANTVCHETLSFGGSSHGQGQQILPFKTGKESLRVLLLHGNLDIWVKEAKNLPNMDMFHKKLGDVFGKFSLKVGNKVESHMPKITSDPYVTISVAGAVIGRTFVISNSENPVWMQHFNVSVAHYASEILFAVKDSDVVGSQIMGAVGIPIEQLFSGTKVEGTFPILSANGKPCKAGAVLTLSIQYIPIQQVAIYHKGLGSGPEYHGVPGTYFPLRQGCKLTLYQDAHIHDGFLPNLKIDGNVQYEHGTCWQDICNAIGQARRLIYIAGWSVYHNVRLVRETDKASKTTLGDLLKIKSQEGVRVLLLVWDDPTSRSILGYKTDLQEGIMNTNDEETRRFFKHSSVQVLLCPRTAGKGSWAKKQETGTIYTHHQKTVIVDSDAGNNKRKITAFVGGLDLCK…
	Promoter sequence	TTGATGTTAGCAATTGTCGGCAGGGAAAATAAAGGTGGAATGACAGAGGTGAGAAAGAGTTGGATTTGTGGGGATTTAGA CCTGTCCATGGGCCGGGTTGGGTTTGGGCCGGGCCCGGAAAAAATTTTGGCACGACTCTTAGGCCTGGGCCCGGCCTGGC CTGAAATATAGGCCTAAAATTTTACCCAGGCCCGGCATGGGAAAAAATAATAAGCTCGAGCCCGGCCCGGCCCAGCCCAA TTTTTAATAAACAAAAAAAATATTTTAAAAATAAAAATAAAAATATTTTTAAAGTATTTTAAAATTAAAAAATAAAAAAA ATATATATTTATTATATTCGGGCCGGGCCGGGCTAGGCTCAGGCCAAAAAAGTTGAGCCCGAGCCCGGCTCATTT…
	Genomic sequence	ATGGCTAATACAGTTTGCCACGAAACTCTGTCCTTCGGAGGGTCGAGCCATGGTCAGGGCCAACAAATTCTGCCATTTAAGACCGGTAAAGAGTCCTTGAGAGTTTTGCTCTTACATGGCAACTTAGATATTTGGGTCAAGGAAGCTAAAAACCTTCCTAACATGGATATGTTCCACAAGAAGTTAGGTGATGTGTTTGGAAAGTTTAGCTTGAAGGTTGGCAACAAAGTGGAAAGCCATATGCCTAAGATAACCAGTGATCCTTATGTTACAATCTCCGTAGCTGGTGCTGTAATTGGGAGGACTTTTGTTATTAGTAATTCCGAGAACCCGGTTTGGATGCAACATTTTAACGTTTCTGTTGCACATTATGCCTCGGAAATCCTCTTTGCTGTTAAA…
GhPLDδ1A	Nucleic acid sequence	ATGGAGGAAGCATCGAAACAGCAGATTTACCTACACGGTGACTTGGATTTAACCATTGTTGAAGCCAGGAGATTGCCCAACATGGATTTTATGGTCAATCATCTCCGCAGTTGCTTAACCTGTGAGCCTTGCAAGTCTCCCGCACAGACTGCTGCTAAAGAAGAGGACTCCAAAATCCGCGGCCACCGTAAGATCATCACCAGCGATCCCTACGTCACCGTTTGCCTCCCCCAAGCCACCGTGGCTCGCACACGCGTATTGAAAAACTCCCAGAACCCCAAGTGGAACGAGCATTTCATTATCCCTTTGGCTCATCCTGTCACTGAGCTCGATATTAATGTCAAAGACAACGACCTCTTCGGCGCTGACGCAATCGGCACTGCCAAAATCCCTGCCTCG…
	Deduced amino acid sequence	MEEASKQQIYLHGDLDLTIVEARRLPNMDFMVNHLRSCLTCEPCKSPAQTAAKEEDSKIRGHRKIITSDPYVTVCLPQATVARTRVLKNSQNPKWNEHFIIPLAHPVTELDINVKDNDLFGADAIGTAKIPASRIATGEHITGWFPLIGPSGKPPKPDSAIYLDMKFTPCENNPLYKQGVASDPEQAGVRHTYFPLRKGSQVTLYQDAHVTDDLLPKIELDDGKVYSPAKCWEDICYAISEAHHLVYIVGWSVFHKIKLVREPTRPLPRGGDLTLGELLKYKSEEGVRVLLLVWDDKTSHDKFGIRTAGVMQTHDEETLKFFKHSSVTCVLAPRYASSKLGYFKQQVVGTMFTHHQKCVLVDTQAAGNNRKITAFVGGIDLCDGRYDTPEHRILRDLDT…
	Promoter sequence	CAACTGTATTTGCCATCGCCTACTAACATTTACGTAGTGTAAAAATTACTACTTTAAGTGCTATTTCAAGTACCAATTAT AATTTATCGGGGAATTAAAATTTATCCATTTTTACGAGGTAGTCATTGTACCTTTATTAATCATTAGTTCGATAAAAGTG TCTATCCAAAGTTACATAGTTCATATCAAATATTAGATATATAGAAATTCATGTATAGTTTACATTAAGAATTTAGCAAA GACAAATATGAGTTGCAATAGCAATATATAAAAAATTATTGTTTCTTTATTGATGTTATCTATACAAGCTACATATTTAT TACTATACAAACTACATATTTATTAAGAAATGACTTTTACCTTGTTATCAATAGGAACATATATGGTCGTTCACT…
	Genomic sequence	ATGGAGGAAGCATCGAAACAGCAGATTTACCTACACGGTGACTTGGATTTAACCATTGTTGAAGCCAGGAGATTGCCCAA CATGGATTTTATGGTCAATCATCTCCGCAGTTGCTTAACCTGTGAGCCTTGCAAGTCTCCCGCACAGACTGCTGCTAAAG AAGAGGACTCCAAAATCCGCGGCCACCGTAAGATCATCACCAGCGATCCCTACGTCACCGTTTGCCTCCCCCAAGCCACC GTGGCTCGCACACGCGTATTGAAAAACTCCCAGAACCCCAAGTGGAACGAGCATTTCATTATCCCTTTGGCTCATCCTGT CACTGAGCTCGATATTAATGTCAAAGACAACGACCTCTTCGGCGCTGACGCAATCGGCACTGCCAAAATCCCTGC…
GhPLDδ1D	Nucleic acid sequence	ATGGAGGAAGCGTCGAAACAGCAGATTTACCTACACGGTGACTTGGATTTAACCATTGTTGAAGCCAGGAGATTGCCCAACATGGATTTTATGGTCAATCATCTCCGCAGTTGCTTAACCTGTGAGCCTTGCAAGTCTCCCGCACAGACTGCTGCTAAAGAAGAGGACTCCAAAATCCGCGGCCACCGTAAGATCATCACCAGCGATCCCTACGTCACCGTTTGCCTCCCCCAAGCCACCGTGGCTCGCACACGCGTCTTGAAAAACTCCCAGAATCCCAAGTGGAACGAGCATTTCATTATCCCTTTGGCTCATCCTGTCACTGAGCTCGATATTAACGTCAAAGACAACGACCTCTTCGGCGCTGACGCAATCGGCACTGCCAAAATCCCTGCCTCG…
	Deduced amino acid sequence	MEEASKQQIYLHGDLDLTIVEARRLPNMDFMVNHLRSCLTCEPCKSPAQTAAKEEDSKIRGHRKIITSDPYVTVCLPQATVARTRVLKNSQNPKWNEHFIIPLAHPVTELDINVKDNDLFGADAIGTAKIPASRIATGEHITGWFPLIGPSGKPPKPDSAIYLDMKFTPCENNPLYKQGVASDPEQAGVRHTYFPLRKGSQVTLYQDAHVTDDLLPKIELDDGKVYSPAKCWEDICYAISEAHHLVYIVGWSVFHKVKLVREPTRPFPRGGDLTLGELLKYKSEEGVRVLLLVWDDKTSHDKFGIRTAGVMQTHDEETLKFFKHSSVTCVLAPRYASSKLGYFKQQVVGTMFTHHQKCVLVDTQAAGNNRKITAFVGGIDLCDGRYDTPEHRILRDLDT…
	Promoter sequence	CTGCCTGAAAATAGAGAAAAAATTACGTAGATTATAGCAGGAAACCCCACAGTTTTTTTCGTATGATTATACCTTCAGAC TTCTATATGTTATTTATAATGTAACATTTTCAGGTATCTAAAAAGTTTGAGCTTGTGCCCGCGTAACGACTGTCAACTGG CTCCACGTTATACTCCAATTCATGACCATATAACGATCGTCGATTGAGACCTCTACGTAAACTTCTACCCATGACTATAC AAAGTAAAATCACCCCGAAATTTGACTTTCACAAGATAGGTTTCGAAGGCAATAGTCTCATCTCGATAGGATATATGAAA TGTGTGCGTCTCGAAGTGATATTACATCACTGATGACAAAAGAATACCTCAAACGAGAAGTTTTATTAGCGACCA…
	Genomic sequence	ATGGAGGAAGCGTCGAAACAGCAGATTTACCTACACGGTGACTTGGATTTAACCATTGTTGAAGCCAGGAGATTGCCCAA CATGGATTTTATGGTCAATCATCTCCGCAGTTGCTTAACCTGTGAGCCTTGCAAGTCTCCCGCACAGACTGCTGCTAAAG AAGAGGACTCCAAAATCCGCGGCCACCGTAAGATCATCACCAGCGATCCCTACGTCACCGTTTGCCTCCCCCAAGCCACC GTGGCTCGCACACGCGTCTTGAAAAACTCCCAGAATCCCAAGTGGAACGAGCATTTCATTATCCCTTTGGCTCATCCTGT CACTGAGCTCGATATTAACGTCAAAGACAACGACCTCTTCGGCGCTGACGCAATCGGCACTGCCAAAATCCCTGC…
GhPLDδ2A	Nucleic acid sequence	ATGGAGGAAGAAGGGTCGAAGCAGGTGATTTACCTTTACGGTGATTTGGATTTAACCATTATTGAAGCTCGGAAGCTACCTAACATGGATTTAGTGTCTAATCATCTTCGTAAATGCTTAACTTGTGAGACCTGTAAAACTCCATCACAAGCAGCAGCTGCTCCAGAACCAGGGGAAGTTGGTAAAGTCCATCACCACCATAAAATCATGACCAGCGACCCTTACGTCACCGTTACGGTGCCACAATCAACTTTAGCTCGTACACGCGTGTTGAAGAGCGCTGAGAACCCGAAATGGAACGAGAGGTTCATAATCCCCATGGCTCATCCTTTAACTGAGCTAGAAATTAACGTCAAAGACGACGACCTGTTAGGCGTTGAAGTCATCGGCACTACCAAA…
	Deduced amino acid sequence	MEEEGSKQVIYLYGDLDLTIIEARKLPNMDLVSNHLRKCLTCETCKTPSQAAAAPEPGEVGKVHHHHKIMTSDPYVTVTVPQSTLARTRVLKSAENPKWNERFIIPMAHPLTELEINVKDDDLLGVEVIGTTKFLAKKIATGERITGWFPLIGSSGKPPKPTTAIYIDMKFTPCEENPLYKQSLASDPEQGGVRHTYFPMRKGNKVTLYQDAHVPDGMLPKIELDDGKVFNQGKCWEDLCYAISEAHHMIYIAGWSVFHKVKLVREPTRPLPRGGDLNLGELLKYKSEEGVRVLLLVWDDKTSDKFGIRKVGVMKTHDEETLKFFKHSSVMCVLAGRYAASKLGYFKQKARVVGSMFTHHQKFALVDTQAAGNNRKITAFVGGIDLCDGRYDTPEHRIL…
	Promoter sequence	TTTATGTTTAATTTTTTAAATCATAAAATTATAAATTAATACACAATAAATTATATTTTAACCTCATAAAAATTTATAAC TTAATTTTAACACTACTAAAACAGTTTCTAGATTCACTAAATTTTTTCAGTCTAAGTTAGATTATGAACTTATTAATTAT TTCCACATTAGGGCTAAACAAGGCAACTATTCCAACATTGGGATTTGATTTTTTTTTATCTAAGTTAGTCTCTAAAATTA ACAATTATTATCATATTGAGACATTGGAGTATGAACTTTAGAATTTTCAAAAAAAATTAAGGACTAAATTGAATAAAAAA AAAGTTGAAGCCCAATGTAGAGATAAAATAATGAAAGAGACAAAAGTATGGTAAAAGAATCTTTATAAAAATTCT…
	Genomic sequence	ATGGAGGAAGAAGGGTCGAAGCAGGTGATTTACCTTTACGGTGATTTGGATTTAACCATTATTGAAGCTCGGAAGCTACCTAACATGGATTTAGTGTCTAATCATCTTCGTAAATGCTTAACTTGTGAGACCTGTAAAACTCCATCACAAGCAGCAGCTGCTCCAGAACCAGGGGAAGTTGGTAAAGTCCATCACCACCATAAAATCATGACCAGCGACCCTTACGTCACCGTTACGGTGCCACAATCAACTTTAGCTCGTACACGCGTGTTGAAGAGCGCTGAGAACCCGAAATGGAACGAGAGGTTCATAATCCCCATGGCTCATCCTTTAACTGAGCTAGAAATTAACGTCAAAGACGACGACCTGTTAGGCGTTGAAGTCATCGGCACTACCAAA…
GhPLDδ2D	Nucleic acid sequence	ATGGAGGGAGAAGGGTCGAAGCAGGTGATTTACCTTTACGGTGATTTGGATTTAACCATTATTGAAGCTCGGAAGCTGCCTAACATGGATATAGTGTCTAATCATCTTCGTAAATGCTTAACTTGTGAGACCTGTAAAGCTCCATCACAAGCAGCAGCTGCTCAAGAACCAGGGGAAGTTGGTAAAGTCCACCACCACCATAAAATCATGACCAGCGACCCTTACGTCACCATTACGGTGCCACAATCGACTTTAGCTCGTACACGCGTGTTGAAGAGCGCTGATAACCCGGAATGGAACGAGAGGTTCATAATCCCCATGGCTCATCCTTTAACTGAGCTAGAAATTAACGTCAAAGACGACGACCTGTTAGGCGCTGAAGTCATTGGCACTACCAAA…
	Deduced amino acid sequence	MEGEGSKQVIYLYGDLDLTIIEARKLPNMDIVSNHLRKCLTCETCKAPSQAAAAQEPGEVGKVHHHHKIMTSDPYVTITVPQSTLARTRVLKSADNPEWNERFIIPMAHPLTELEINVKDDDLLGAEVIGTTKFLAQKIATGERITGWFPLIGSSGKPPKPTTAIHIDMKFTPCEENPLYKQSLASDPEQGGVRHTYFPMRKGNKVTLYQDAHVPDGMLPKIELDDGKVFNQGKCWEDLCYAISEAHHMIYIAGWSVFHKVKLVREPTRPLPRGGDLNLGELLKYKSEEGVRVLLLVWDDKTSDKFGIRKMGLMQTHDEETLKFFKHSSVMCVLAGRYAASKLGYFKQKARVVGSMFTHHQKFALVDTQAAGNNRKITAFVGGIDLCDGRYDTPEHRIL…
	Promoter sequence	TTCAAACAGCTGCTGATGTTCTTGAAGAAATACGTGCTGAGGATGAACGTACTACAGATATAAATGAAGAGAGAAACACATTCTATGACTGCGAAGCTGACGTCTCTTTAGACGACATGGATGTTTCTGGTACAGA TCCGCGTGGAGATAGAGACCAAGGGGGTTCCTCATATTCAAACAAGAGAAAGAAGAAATCTGATGCTCGTGATAATGTGT ATTCTTCATTTGAGGAGGCTGCCACTTTGTTGGGGGAAAAAATCCAGGCCGTTGGCGATCAAATCAGTAGGACTATGGCC TCCGAGGTGGTAGTTCAGCAGAAGTCAGAGGAAAAGATGGAAGAGAAAGCTTCAAATTTATATTCAGCCTTATGGTCAAT TGAAGGTTTAACCGACGAT…
	Genomic sequence	ATGGAGGGAGAAGGGTCGAAGCAGGTGATTTACCTTTACGGTGATTTGGATTTAACCATTATTGAAGCTCGGAAGCTGCC TAACATGGATATAGTGTCTAATCATCTTCGTAAATGCTTAACTTGTGAGACCTGTAAAGCTCCATCACAAGCAGCAGCTG CTCAAGAACCAGGGGAAGTTGGTAAAGTCCACCACCACCATAAAATCATGACCAGCGACCCTTACGTCACCATTACGGTG CCACAATCGACTTTAGCTCGTACACGCGTGTTGAAGAGCGCTGATAACCCGGAATGGAACGAGAGGTTCATAATCCCCAT GGCTCATCCTTTAACTGAGCTAGAAATTAACGTCAAAGACGACGACCTGTTAGGCGCTGAAGTCATTGGCACTAC…
GhPLDδ3A	Nucleic acid sequence	ATGGGGGAAGATGTTTCGGATCCTGTTGTGTTTTTGCATGGCGACCTTGATTTGAAAATCATCGAAGCTCGATGTCTGCCAAACATGGATTTAATGGCGGAGCGTCTCCGTCGATGTTTCACGGTGTTTGACGTGTGCAAAGCCCCGTGTACTAGAGGAAAGAAGAAGAACCACCGCCACCATAATATCATCACCAGCGACCCTTACGTAACGGTTTGCCTAGCCGGTGCTACGGTGGCGCGCACGCGCGTGATTTCGAATTCCCAAAACCCGATTTGGAACGAGCGCTTCAAACTAGCCCTCGCCCACCCCACATCTCAAATCGAGTTTCACGTTAAGGATAATGACTTGTTCGGCGCTGATTTAATCGGAGTCGGAACGGTGCCTGCGGTTAAGGTT…
	Deduced amino acid sequence	MGEDVSDPVVFLHGDLDLKIIEARCLPNMDLMAERLRRCFTVFDVCKAPCTRGKKKNHRHHNIITSDPYVTVCLAGATVARTRVISNSQNPIWNERFKLALAHPTSQIEFHVKDNDLFGADLIGVGTVPAVKVLSGETISGWFPIIGSYGKPPKPDCGVHLEMRFIKCEEMPSYRYGMAANPTEFGIRNCYFPVRHGGSVTLYQDAHIQESMVPEIELENGTVFKHESCWEDICHAILEAHHLVYIAGWSIFSQVKLVREPTRPLPNGGNLSLGDLLKYKSEEGVRVLLLVWDDKTSHSKFFINTAGVMQTHDEETRKFFKHSSVSCVLSPRYASSKLSIFKQQVVGTLFTHHQKCVIVDSQASGNNRKITAFVGGLDLCDGRYDTPEHRLFRDLDTVF…
	Promoter sequence	TTCTTTTTTATATTATACTGAGTTGATATTGTTAATGTAAAAAAAAATTAAAACAACAAATATCCTCTCCACAATATTTG TTAACATTTTTTTATAAATACGCATATTTCTATAACATATAGCATGGACATGTAAATAAATTATGTTCATATTTTTTTGC CATACTTTTTTTTTAATAAATAAGTATATTATAATACTTTTAGTTTTTTACAACATGTAAATTATTTGTTGAAAAATATG AAACTGGCAATTTGGTGTTAGAGAGAGTATCCACTCCCTTGCCTATCAAATTTATGGACGAAAGTTTCCATATTTAGGGT GTTGACAATTTATTGAATTGTTTTATTGGGTTATATTGATTGTATGATTGATATTTAGCTATTATAGAAGATCAT…
	Genomic sequence	ATGGGGGAAGATGTTTCGGATCCTGTTGTGTTTTTGCATGGCGACCTTGATTTGAAAATCATCGAAGCTCGATGTCTGCC AAACATGGATTTAATGGCGGAGCGTCTCCGTCGATGTTTCACGGTGTTTGACGTGTGCAAAGCCCCGTGTACTAGAGGAA AGAAGAAGAACCACCGCCACCATAATATCATCACCAGCGACCCTTACGTAACGGTTTGCCTAGCCGGTGCTACGGTGGCG CGCACGCGCGTGATTTCGAATTCCCAAAACCCGATTTGGAACGAGCGCTTCAAACTAGCCCTCGCCCACCCCACATCTCA AATCGAGTTTCACGTTAAGGATAATGACTTGTTCGGCGCTGATTTAATCGGAGTCGGAACGGTGCCTGCGGTTAA…
GhPLDδ3D	Nucleic acid sequence	ATGGGGGAAGATGTTTCGGATCCTGTTGTATTTTTGCATGGCGACCTTGATTTGAAAATCACCGAAGCTCGATGTTTGCCAAACATGGATTTAATGGCGGAGCGTCTCCGTCGATGTTTCACGGTGTTCGACGTGTGCAAAGCCCCGTGTACTAGAGGAAAGAAGAAGAACCACCGCCACCATAATATCATCACCAGCGACCCTTACGTAACGGTTTGCCTAGCCGGTGCTACGGTGGCGCGCACGCGCGTGATTTCGAATTCCCAAAACCCGATTTGGAACGAGCGCTTCAAACTAGCCCTCGCCCACCCCACATCTCAAATCGAGTTTCACGTTAAGGATAATGACTTGTTCGGCGCTGATTTAATCGGAGTCGGAACGGTGCCTGCGGTTAAGGTT…
	Deduced amino acid sequence	MGEDVSDPVVFLHGDLDLKITEARCLPNMDLMAERLRRCFTVFDVCKAPCTRGKKKNHRHHNIITSDPYVTVCLAGATVARTRVISNSQNPIWNERFKLALAHPTSQIEFHVKDNDLFGADLIGVGTVPAVKVLSGETISGWFPIIGSYGKPPKPDCAVHLEMRFIKCEEMPSYRYGMAANPTEFGIRNCYFPVRHGGSVTLYQDAHIQESMVPEIELENGTVFKHESCWEDICHAILEAHHLVYIAGWSIFSQVKLVREPTRPLPNSGNLSLGDLLKYKSEEGVRVLLLVWDDKTSHSKFFINTAGVMQTHDEETRKFFKHSSVSCVLSPRYASSKLSIFKQQVVGTLFTHHQKCVIVDSQASGNNRKITAFVGGLDLCDGRYDTPEHRLFRDLDTVF…
	Promoter sequence	GTAATTGATAATACAATCGCTAAAACAGCATATGCAATTTTATATAATTTCTCTAGCATTTTATATTATTTTCTTAGTTC TCCTTTTTAACATTTAACATCTACAACATCACTGTTTATTATCATCATCGTCTATTTGTCATTGATAGAGTTCATCATTA TCTAAATTTAAATGTGTATTCGTGTCATTAAAAATTATCATGATCTCTCTCTTTCATGCATACAATAGACCATCCCAATT TCACCTACAAATGAGGTAATAAAAACTGCAATATGTTAGTATGATTCAATTTTGTTTCTTTTTTATATTATACTGAGTTG ATATTGTTAATGTGAAAAAAAATTAAAACAACAAATATCCTCTCAACAATATTTGGAAATTTTGAATACCTCAAA…
	Genomic sequence	ATGGGGGAAGATGTTTCGGATCCTGTTGTATTTTTGCATGGCGACCTTGATTTGAAAATCACCGAAGCTCGATGTTTGCC AAACATGGATTTAATGGCGGAGCGTCTCCGTCGATGTTTCACGGTGTTCGACGTGTGCAAAGCCCCGTGTACTAGAGGAA AGAAGAAGAACCACCGCCACCATAATATCATCACCAGCGACCCTTACGTAACGGTTTGCCTAGCCGGTGCTACGGTGGCG CGCACGCGCGTGATTTCGAATTCCCAAAACCCGATTTGGAACGAGCGCTTCAAACTAGCCCTCGCCCACCCCACATCTCA AATCGAGTTTCACGTTAAGGATAATGACTTGTTCGGCGCTGATTTAATCGGAGTCGGAACGGTGCCTGCGGTTAA…
GhPLDδ4A	Nucleic acid sequence	ATGTCGAGCGATACTCCAAATGCTGTTGTATGTCTGCATGGCGACCTTGAGTTGAAAATCATCGAAGCTCGATGCTTGCCAAACATGGATTTACTATCGGAGCGTCTCAGACGATGCTTCACGCCATTTGACCCATTTTCTAGACGAAAGAAGAACCATCGCCACCGTAAGATAATCACCAGCGACCCGTACGTAACGGTTTGCCTAGCCGGTGCCACAGTGGCGCGGACACGGGTGATTTCAAATTCTCAACACCCTATTTGGAATGAGCGCTTCAAGATCCCCTTGGCCCACCCAACATCTCAGTTCGAGTTCTACGTCAAGGACAATGATGTGTTTGGCGCTGATTTGATAGGAGTGGCAATCGTTCCAGCAGTTGAGGTCCTCAGAGGTGAAATA…
	Deduced amino acid sequence	MSSDTPNAVVCLHGDLELKIIEARCLPNMDLLSERLRRCFTPFDPFSRRKKNHRHRKIITSDPYVTVCLAGATVARTRVISNSQHPIWNERFKIPLAHPTSQFEFYVKDNDVFGADLIGVAIVPAVEVLRGEIISGWFPIISSYGKPPKPDCAVHLEMKFIKCEEMSFFKYGVVTNSNEFGIRNCYFPARHGGSVTLYQDAHVMQSKLPPIMLENGTVFKNEPCWEDICHAILEAHHMVYIVGWSVFHEVRLVREPTRPLPKGGSLSLGDLLKYKSEEGVRVLLLVWDDKTSHSKFFINTAGVMQTHDEETRKFFKHSSVTCVLSPRYASSKLSIFKQQVVGTLFTHHQKCVIVDSLAYGNNRKITAFLGGLDLCDGRYDTPEHRLFRDLNTVYREDFH…
	Promoter sequence	CTCGTTCTTCCTCTGGGTGTCTTCATCTTTGTTAGAAAAAGTATATACATGATATTCTTAACCGAAGCTCAATGTCTAAT GCAAAGAGTGTTCATACACCAATGGTTAGCTTGTCTACTATGTCTAAAGATGACGAAGATTGTCTGCCGGATCCAACTGA GTAGAGGAGTCTTGCTGGTGCTTTATAGTATGTTGTTCTTACTAGACCCGATATTGCGTATGCGGTAAACCGAATATGTC AGTTCATGCATAATCCTACTACTGTTCATATGGTTGCCTTAAAAAGGATTTTGCGATACTTATGTAACACACTTGATTTT GGGATTGTTCTTTGCCCATCAGCTAATTGGGGGTTGGATTTTGATGATTGGTGGTCCACATCAGTATATTGTATC…
	Genomic sequence	ATGTCGAGCGATACTCCAAATGCTGTTGTATGTCTGCATGGCGACCTTGAGTTGAAAATCATCGAAGCTCGATGCTTGCC AAACATGGATTTACTATCGGAGCGTCTCAGACGATGCTTCACGCCATTTGACCCATTTTCTAGACGAAAGAAGAACCATC GCCACCGTAAGATAATCACCAGCGACCCGTACGTAACGGTTTGCCTAGCCGGTGCCACAGTGGCGCGGACACGGGTGATT TCAAATTCTCAACACCCTATTTGGAATGAGCGCTTCAAGATCCCCTTGGCCCACCCAACATCTCAGTTCGAGTTCTACGT CAAGGACAATGATGTGTTTGGCGCTGATTTGATAGGAGTGGCAATCGTTCCAGCAGTTGAGGTCCTCAGAGGTGA…
GhPLDδ4D	Nucleic acid sequence	ATGTCGAGCGATACTCCAAATGCTGTTGTATGTCTGCATGGCGACCTTGAGTTGAAAATCATCGAAGCTCGATGCTTGCCAAACATGGATTTACTATCGGAGCGTCTCAGACGATGCTTCACGCCATTTGACCCATTTTCTAGACGAAAGAAGAACCATCGCCACCGTAAGATAATCACCAGCGACCCGTACGTAACGGTTTGCCTAGCCGGTGCCACAGTGGCGCGGACACGGGTGATTTCAAATTCTCAACACCCTGTTTGGAATGAGCGCTTCAAGATCCCCTTGGCCCACCCAACATCTCAATTCGAGTTCTACGTCAAGGACAATGATGTGTTCGGCGCTGATTTGATAGGGGTGGCAATCGTTCCAGCAGTTGAGGTCCTCAGAGGTGAAATA…
	Deduced amino acid sequence	MSSDTPNAVVCLHGDLELKIIEARCLPNMDLLSERLRRCFTPFDPFSRRKKNHRHRKIITSDPYVTVCLAGATVARTRVISNSQHPVWNERFKIPLAHPTSQFEFYVKDNDVFGADLIGVAIVPAVEVLRGEIISGWFPIISSYGKPPKPDCAVHLEMKFIKCEEMSFFKYGMATNSNEFGIRNCYFPARRGGSVTLYQDAHVMQSTLPPIMLENGTVFKNEPCWEDICHAILEAHHMVYIVGWSVFHEVRLVREPTRPLPKGGSLSLGDLLKYKSEEGVRVLLLVWDDKTSHSKFFINTAGLMQTHDEETRKFFKHSSVTCVLSPRYASSKLSIFKQQACFMLWDNYWELKDVLTFVLHVIQVVGTLFTHHQKCVIVDSLAYGNNRKITAFLGGLDLC…
	Promoter sequence	TATTTTTATAATTAAACCCAAAAATAAAAATATCTTGTACATTCATTGATTTTTCTTATGCCAAAAGTCTTCCCACAACT CACCTTTTCAATAATTTCGATTTTTTCAAATTTGATTCCCACCTAAACAAAAACTAAGTAATACTTTAAAGTTAATAATA TCTCATTAAAAATTTATCAAACAAATATGTTAATTAGGCATAGTAACATATATTCTACATACATTTCAAGCAACTTTTTG GTGACCAATCTCAAATGATTTTTTTAAAACAAAAGCCAGTGTAAGAAATTACATTGATATGGTATATCTTTTGCAAAAAA AATTGGTTATGCCTTTTGCCTTTTCAGGCTCCCTCCTTCCATGTTCATCTTTTTGGGTTTTTTTTTTTTTAAGTT…
	Genomic sequence	ATGTCGAGCGATACTCCAAATGCTGTTGTATGTCTGCATGGCGACCTTGAGTTGAAAATCATCGAAGCTCGATGCTTGCC AAACATGGATTTACTATCGGAGCGTCTCAGACGATGCTTCACGCCATTTGACCCATTTTCTAGACGAAAGAAGAACCATC GCCACCGTAAGATAATCACCAGCGACCCGTACGTAACGGTTTGCCTAGCCGGTGCCACAGTGGCGCGGACACGGGTGATT TCAAATTCTCAACACCCTGTTTGGAATGAGCGCTTCAAGATCCCCTTGGCCCACCCAACATCTCAATTCGAGTTCTACGT CAAGGACAATGATGTGTTCGGCGCTGATTTGATAGGGGTGGCAATCGTTCCAGCAGTTGAGGTCCTCAGAGGTGA…
GhPLDδ5A	Nucleic acid sequence	ATGGGTCGTGACAAATTCCCAAGCAAAAGGGAGATTGAGGGAGCAACTTTCCTTCATGGCGAACTTGATTTCTGGATTATAGAAGCTAAATCTCTTCCAAATATGGATTTAAATTCAGACAGAATGAGGAGATTGTTTTCAATGTGTAGCTCTGGAAACAAAAAGAAGGCTTCTAGCAAGCCTTTTGGCAAAACCTCTAGCAAGCATACTTTGAATACTAGTGACCCTTATGTATCTGTTTGCCTTTCGGGGGCTACAGTTGCACAATCTAGAATAATTTCCAATTGTGAGAACCCTGTTTGGGATGAACATTTTGTTGTGCCAGTTGCACACCCTGTAGGAAAAATTGAGTTTCATGTCAAGGACAATGATGTTCTTGGTGCTGAACTTATAGGAGTA…
	Deduced amino acid sequence	MGRDKFPSKREIEGATFLHGELDFWIIEAKSLPNMDLNSDRMRRLFSMCSSGNKKKASSKPFGKTSSKHTLNTSDPYVSVCLSGATVAQSRIISNCENPVWDEHFVVPVAHPVGKIEFHVKDNDVLGAELIGVVEIAVEKVVTGDEISGWFAIVGNSKSDRNPELHVSLQYKPVSVNPIYQQGVGKGPDYTGVPYTYFPLRKVGNITLYQDAHVPEFMLPEIPLDNGKSFKQGSCWEDICHAILDARHLIYVVGWSVFHPIKLVRESTKPLPEEGQLSLGELLKYKSQEGVRVILLIWDDKTSHDKLLLKTEGVMQTHDEETRKFFKRSNVHCVLSPRYASSKLSFFKQQVVGTLFTHHQKCVILDSQGSGETRKITAFIGGLDLCDGRYDTPEHRLFQ…
	Promoter sequence	TTTTAATGAATTTGAAAGAAGTTGTATTGAGAGGGAATTGTATGGAACTCATAACGCCTTTATTTATGTCAAGAGTCTCG AATATGTAACTGCTCAAGACATCATCTTATCACATTCTGTGAAAATCGTTGGTAATACATAACATATAACTAACCCAATC GAACCAATTGATTTGTGTATTAGAGTATAAATCGAGAGAAATATAAGATACGGTATAAAAACGCCAGAAAACTTTCACGA CAAAAGTTATCCTATAGATATTGTTCAAAATGCGAATCATAGATACATACGAAACCAAAGTATTTAAATGATGTACATTA ATTGGCATATACCTAAGTAAAAAGAAAACATATTGATTATATCGAAATTAGAGAGCAACGAGAATTTTAATTTAG…
	Genomic sequence	ATGGGTCGTGACAAATTCCCAAGCAAAAGGGAGATTGAGGGAGCAACTTTCCTTCATGGCGAACTTGATTTCTGGATTAT AGAAGCTAAATCTCTTCCAAATATGGATTTAAATTCAGACAGAATGAGGAGATTGTTTTCAATGTGTAGCTCTGGAAACA AAAAGAAGGCTTCTAGCAAGCCTTTTGGCAAAACCTCTAGCAAGCATACTTTGAATACTAGTGACCCTTATGTATCTGTT TGCCTTTCGGGGGCTACAGTTGCACAATCTAGAATAATTTCCAATTGTGAGAACCCTGTTTGGGATGAACATTTTGTTGT GCCAGTTGCACACCCTGTAGGAAAAATTGAGTTTCATGTCAAGGACAATGATGTTCTTGGTGCTGAACTTATAGG…
GhPLDδ5D	Nucleic acid sequence	ATGGGTCGTGACAAATTCCCAAGCAAAAGGGAGATTGAGGGAGCAACTTTCCTTCATGGCGAACTTGATTTCTGGATTATAGAAGCTAAATCTCTTCCAAATATGGATTTAAATTCAGACAGAATGAGGAGATTGTTTTCAATGTGTAGCTCTGGAAACAAAAAGAAGGCCTCTATCAAGCCCTTTGGCAAGACCTCTAGCAAGCATACTATGAATACTAGTGACCCTTATGTATCTGTTTGCCTTTTGGGGGCTACAGTTGCGCAATCTAGAATAATTTCTAATTGCGAGAACCCCGTGTGGGATGAACATTTTGTTGTGCCAGTTGCACACCCTGTAGGAAAAATTGAGTTTCATGTCAAGGACAATGATGTTCTAGGTGCTGAACTTATAGGAGTA…
	Deduced amino acid sequence	MGRDKFPSKREIEGATFLHGELDFWIIEAKSLPNMDLNSDRMRRLFSMCSSGNKKKASIKPFGKTSSKHTMNTSDPYVSVCLLGATVAQSRIISNCENPVWDEHFVVPVAHPVGKIEFHVKDNDVLGAELIGVVEIAVEKVVTGDEISGWFAIVGNSKSDRNPELHVSLQYKPVSVNPIYQQGVGRGPDYTGVPYTYFPLRKGGNITLYQDAHVPESMLPEIPLDNGKSFKQGSCWEDICHAILDARHLIYVVGWSVFHPIKLVRESTKPLPEEGQLSLGELLKYKSQEGVRVILLIWDDKTSHDKLLLKTEGVMQTHDEETRKFFKRTNVHCVLSPRYASSKLSFFKQQVVGTLFTHHQKCVILDSQGSGETRKITAFIGGLDLCDGRYDTPEHRLFQ…
	Promoter sequence	GAAAGAAGTTGTATTGAGAGGGAATTGTATGGAACTCATAACTCCTTTATTTGTGTCAAGGGTCTCTTATATGTAACTGC TTAAGACATCATCTTATCACCTTTTGTGGAAATCGTTGATAATACACAACATATAGCCGGCCCAATCAAACCAATTGATT TGTATATTAGATTACAAATCAAGAGAAATATAAAATATGATATAAAAACGCTAGAAAACTTTTACGACAAAAGTTATCCT ATAGATGTTGTATTCATACATATTCAAAATGCGAATCATAAATACAATATTATAAGACGAAACCAAGTATTTAAATGATG TAGATTAATTGGCATATACCTTTACTAAGTAAAAGGAAAACATATTAATTGATTATATCAAAATTAGAGAGCAAC…
	Genomic sequence	ATGGGTCGTGACAAATTCCCAAGCAAAAGGGAGATTGAGGGAGCAACTTTCCTTCATGGCGAACTTGATTTCTGGATTAT AGAAGCTAAATCTCTTCCAAATATGGATTTAAATTCAGACAGAATGAGGAGATTGTTTTCAATGTGTAGCTCTGGAAACA AAAAGAAGGCCTCTATCAAGCCCTTTGGCAAGACCTCTAGCAAGCATACTATGAATACTAGTGACCCTTATGTATCTGTT TGCCTTTTGGGGGCTACAGTTGCGCAATCTAGAATAATTTCTAATTGCGAGAACCCCGTGTGGGATGAACATTTTGTTGT GCCAGTTGCACACCCTGTAGGAAAAATTGAGTTTCATGTCAAGGACAATGATGTTCTAGGTGCTGAACTTATAGG…
GhPLDεA	Nucleic acid sequence	ATGGAGAGTAAGCAAAAGTTCCTCCATGGAACACTTGAAGCCTCCATCTTTGATGCAACACCTTACACACCTTCCTTTCCCTTCAATTGTATGATTGCAAATGGAAAGCCAACCTACGTTACGATCAAGCTGGACAATAAGAAGGTAGCAAAGACAACCCTGGAACGAGATCGTGTATGGAACCAAACATTTCAAATTCTGTGTGCTCATCCACCTGATTCAACCATCACCATTACAATGAAAACAAAGTGTTCCATCTTAGGCAAATTCAGCATCCAGGCAAGGCAAATACTAATGGACTCAAGTTTGATCAATGGCTTCTTTCCTCTCCAACTTGAAAATGGTAAAACCAGTCCAGAAGTAAAGCTGAGGTTCATGTTGTGGTTCAAACCAGCGGAG…
	Deduced amino acid sequence	MESKQKFLHGTLEASIFDATPYTPSFPFNCMIANGKPTYVTIKLDNKKVAKTTLERDRVWNQTFQILCAHPPDSTITITMKTKCSILGKFSIQARQILMDSSLINGFFPLQLENGKTSPEVKLRFMLWFKPAEFEPTWGRVIDGRGFQGLRNATFPQRADCNVKLYQDVHHTSAFQPPFSSFSSAPTKLWEDVYKAIEGAKHLVYIAGWSFNPNMALVRDPETSIPHARGVKLGELLKRKAEEGVAVRIMLWNDETSLPFIKNQGVMRTHDEDAFAYFKHTKVECKLCPRLHHKFPTLFAHHQKTVTVDTRAAYGSLINDREIMSFVGGVDLCDGRYDTEEHSLFRTLNMESHCFDFYQTNISGASLHKGGPREPWHDAHACITGEAAWDVLANFEERW…
	Promoter sequence	CAGACATAGTCTATTCCTCTTGTATTGATTCAATTTTTCGACATAGTGAATTTTCTTCTCCTCTGCCCGTGGTTTTTTCC CGAAAGGGTTTCCACGTAAAATTTCTTTTTTTATTTTTTTATTTTATTTTTCTCACCTTTCCATGTGGCCAAATTGTTTG CAGGCTCTACATTGTATGTTAGGCCTGAACCAACAGTATTTCTCCAAGTGCTCTTCTTGAAATGAGAACAAGGTGGATGC TTCATTTTTCCACTATCTCTCTTTTGCTTTTCACTCCAACTCTTTTTTTCCTTATTGTTTGAGGAGCTCGAGCCTTTCTT GCGTCTAGCTTAGAATACATTTTAAAGACTTAAAAATATTTAATATTTCAAGGCATACTTTTTTTTTGTTCTACG…
	Genomic sequence	ATGGAGAGTAAGCAAAAGTTCCTCCATGGAACACTTGAAGCCTCCATCTTTGATGCAACACCTTACACACCTTCCTTTCC CTTCAATGTAAGTTGTTTTGGTTTTATTAATTTCCACGATGATCACAATAATTTTGATGTCCTTTACAAACTTACAAGTT TGTTTGCTTGTTTTGAAGTGTATGATTGCAAATGGAAAGCCAACCTACGTTACGATCAAGCTGGACAATAAGAAGGTAGC AAAGACAACCCTGGAACGAGATCGTGTATGGAACCAAACATTTCAAATTCTGTGTGCTCATCCACCTGATTCAACCATCA CCATTACAATGAAAACAAAGTGTTCCATCTTAGGCAAATTCAGCATCCAGGCAAGGCAAATACTAATGGACTCAA…
GhPLDεD	Nucleic acid sequence	ATGGAGAGTAAGCAAAAGTTCCTCCATGGAACACTTGAAGCCTCCATCTTTGATGCAACACCTTACACACCTTCATTTCCCTTCAATTGTATGGTTGCAAATGGAAAGCCAACCTACGTAACGATCAAGCTGGAGAATAAGAAGGTAGCAAAGACAACCCTGGAACGAGATCGTGTATGGAACCAAACATTTCAAATTCTGTGTGCTCACCCACCTGATTCAATCGTCACCATTACAATGAAAACAAAGTGTTCCATCTTAGGCAAATTCAGCATCCAGGCAAGGCAAATACTAAAGGACTCAAGTTTGATCAATGGCTTCTTTCCTCTCCAACTTGAAAATGGTAAAACCAGCCCAGAAGTAAAGCTGAGGTTCATGTTGTGGTTCAAACCAGCGGAG…
	Deduced amino acid sequence	MESKQKFLHGTLEASIFDATPYTPSFPFNCMVANGKPTYVTIKLENKKVAKTTLERDRVWNQTFQILCAHPPDSIVTITMKTKCSILGKFSIQARQILKDSSLINGFFPLQLENGKTSPEVKLRFMLWFKPAEFEPSWGRVIDSGGFQGLRNATFPQRSNCNVKLYQDVHHTSAFQPPFSSFSSAPTKLWEDVYKAIEGAKHLVYIAGWSFNPNTALVRDPETSIPHARGVKLGELLKRKAEEGVAVRIMLWNDETSLPFIKNQGVMRTHDEDAFAYFKHTKVVCKLCPRLHHKFPTLFAHHQKTVTVDTRAAHGSLINGREIMSFVGGVDLCDGRYDTEQHSLFRTLNMESLCFDFYQTNISGASLHKGGPREPWHDAHACITGEAAWDVLANFEQRW…
	Promoter sequence	TAAACATGCATGAAATTTAATCCAAAATACCATTCAAGCTCATAGAACTTTTCATTTACAATTGCTCATGTTATTTCTCT AAATAATTAACAAACGGATTAATATAAAACGTATGAACTACTACCTTTAACAATTCTTCGAACTAAATCAAATCTAAATA ACCATAAAATTCATTAGTTTGTTAACATAAATTTGCATACTAGATATGTTTTAATCAAATATATTATTTAATTATAAAAC CTACTATAGCGGTATAAATAAATCAGTTAATATTCATTTTCATGAACAAATGAGATGCTTAAAACAATATGTAACACATG TAATTAAAACTTAAAAAGAAGACCATATCAAAATATTTAAATCATATATCAAGTTGATTTAATATTTAAAAACGT…
	Genomic sequence	ATGGAGAGTAAGCAAAAGTTCCTCCATGGAACACTTGAAGCCTCCATCTTTGATGCAACACCTTACACACCTTCATTTCC CTTCAATGTAAGTTGTTTTGGTTTTATTAATTTCCACGATGATCACAATAATTTTGATGTCCTTTACAAACTTACAAGTT TGTTTGCTTGTTTTGAAGTGTATGGTTGCAAATGGAAAGCCAACCTACGTAACGATCAAGCTGGAGAATAAGAAGGTAGC AAAGACAACCCTGGAACGAGATCGTGTATGGAACCAAACATTTCAAATTCTGTGTGCTCACCCACCTGATTCAATCGTCA CCATTACAATGAAAACAAAGTGTTCCATCTTAGGCAAATTCAGCATCCAGGCAAGGCAAATACTAAAGGACTCAA…
GhPLDζ1A	Nucleic acid sequence	ATGGCGACGGAGCAATTGATGCCCGGAGGCGGTTTCCGGTACTTCCAGATGCAATCGGATACTTTACCGTCGATGATGTCATCGTTCTTCTCGTTTGCTCCAGGTGTCTCCCCTGAAGCAACTCGGATTTTCGACGAGTTACCTAAAGCTTCCATAGTCTCTGTCTCCAGACCTGACGCCGGCGATATCAGTCCCATGCTCTTATCTTACACCATGGAATTCCAATACAAACAATTTAGGTGGCAGTTATTGAAGAAAGCTTCAGACGTTTTCTACCTACACTTTGCTTTGAAGAAACGATTGTTTATTGAAGAAATTCACGAGAAGCAGGAACAGGTTAAAGAATGGCTTCAAAATCTAGGAATAGGAGATCATCCGCCAGTTGTTCACGATGATGAT…
	Deduced amino acid sequence	MATEQLMPGGGFRYFQMQSDTLPSMMSSFFSFAPGVSPEATRIFDELPKASIVSVSRPDAGDISPMLLSYTMEFQYKQFRWQLLKKASDVFYLHFALKKRLFIEEIHEKQEQVKEWLQNLGIGDHPPVVHDDDEPDDDAVPLHHDESAKNRDVPSSAALPVIRPALGRQSSISDRAKVAMQEYLNHFLGNLDIVNSREVCKFLEVSKLSFSPEYGPKLKEAYVMVKHLPKIAKNDDSDRCCACHWFNCCNDNWQKVWAVLKPGFLALLEDPFDAKPLDIIVFDVLPASDGNGEGRVSLAAEVKERNPLRHSFKVTCGVRSIRLRTKSSAKVKDWVAAINDAGLRPPEGWCHPHRFGSFAPPRGLTEDGSQAQWFIDGMAAFDAIASAIEDAKSEIFICG…
	Promoter sequence	TAGTCTAAGTACGGTAAAATTCATATTAGCTAATTAATTGACGTATCGGCAGGCAAAAGGACATGCTTTAATACTTTCGT ATCTTACCTGAAATTTGAGACCTTCTAGATGCACAAAAATCCACCCAACATGTTTCCCACATCTTTTTTTCATTAATTTA TTTTGTTTTTATTTTATTAATTAATAATGTTAAATTTTATAAAAATAATTCATTTACCACTAGATGTGTCCACCCAACAT GTCTATCACATCTTTTTTTCATTCATTTATTTTGTTTTTATCTTATTAATTAATAAAAGTTAAATTTTATTAAAAAAAAT CATTTACACTAAAGGTGTCAAATTATATATTATATAATTAAATTTTAATTTAAAATATTTTTTATTCTTTAAATT…
	Genomic sequence	ATGGCGACGGAGCAATTGATGCCCGGAGGCGGTTTCCGGTACTTCCAGATGCAATCGGATACTTTACCGTCGATGATGTCATCGTTCTTCTCGTTTGCTCCAGGTGTCTCCCCTGAAGCAACTCGGATTTTCGACGAGTTACCTAAAGCTTCCATAGTCTCTGTCTCCAGACCTGACGCCGGCGATATCAGTCCCATGCTCTTATCTTACACCATGGAATTCCAATACAAACAAGTTAGTTTTTAGCTTTATTATTTAGTTTTTAGCTTCATTATTCAATTAGAAGATCTTAACTGCTTGCTTTCTTTTTTTATGTATATATTTAGTAATTTGTTCATTTTGATTCTTCAGTTTAGGTGGCAGTTATTGAAGAAAGCTTCAGACGTTTTCTACCTACAC…
GhPLDζ1D	Nucleic acid sequence	ATGGCGACGGAGCAATTGATGCCAGGTGGCGGTTTCCGGCACTTCCAGATGCAATCGGATACTTTACCGTCGATGATGTCATCGTTTTTCTCGTTTGCTCCAGGTGTCACCCCTGAAGCAACTCGGATTTTCGACGAGTTACCTAAAGCTTCCATAGTCTCTGTCTCCAGACCTGACGCCGGCGATATCAGTCCCATGCTCTTATCTTACACTATGGAATTCCAATACAAACAATTTAGGTGGCAGTTATTGAAGAAAGCTTCAGACGTTTTCTACCTACACTTTGCTTTGAAGAAACGATTGTTTATTGAAGAAATTCACGAGAAGCAGGAACAGGTTAAAGAATGGCTTCAAAATCTAGGAATAGGAGATCATCCGCCAGTTGTTCACGATGATGAT…
	Deduced amino acid sequence	MATEQLMPGGGFRHFQMQSDTLPSMMSSFFSFAPGVTPEATRIFDELPKASIVSVSRPDAGDISPMLLSYTMEFQYKQFRWQLLKKASDVFYLHFALKKRLFIEEIHEKQEQVKEWLQNLGIGDHPPVVHDDDEPDDDAVPLHHDESAKNRDVPSSAALPVIRPALGRQSSISDRAKVAMQEYLNHFLGNMDIVNSREVCKFLEVSKLSFSPEYGPKLKEAYVMVKHLPKIAKNDDSDRCCACHWFNCCNDNWQKVWAVLKPGFLALLEDPFNAKPLDIIVFDVLPASDGNGEGRVSLAEEVKERNPLRHSFKVTCGVRSIKLRTKSSAKVKDWVAAINDAGFRPPEGWCHPHRFGSFAPPRGLTEDGSQAQWFIDGMAAFDAIASAIEDAKSEIFICG…
	Promoter sequence	TTATTTTTTATTTTAAAATATTTTTAAAATACTTTTTTTAATTTTTAAAATAAAAATTTGGTATTTATTAAAAAAATGGGCCGGGCCGGTCCAGGGCTTATGATTTTTCCTGGGCCGGGCCTGGGCAAAATTTTAGGCCCATATTTCGGGCCGGGCCTAGGACCTGGGCCAAAATTTTTTACGGGCCCGGCCCGGCCTATGAGCACCTCTAGGCCTCGGTCCCCCTAAAATAATTTTTTTTCTATTTTGGTCCTTTAAAATTTTTAAAAATTTTAAATGAGTAAAGATAAAATTATACTTTGGCCCCTAAAAATGATACAATTTTGATTTAATCTTTTAAAAATTATATTTTTACTATTGTAAAAATTACAATTTAATTTTGGCCCCTAAAAAATTTTT…
	Genomic sequence	ATGGCGACGGAGCAATTGATGCCAGGTGGCGGTTTCCGGCACTTCCAGATGCAATCGGATACTTTACCGTCGATGATGTCATCGTTTTTCTCGTTTGCTCCAGGTGTCACCCCTGAAGCAACTCGGATTTTCGACGAGTTACCTAAAGCTTCCATAGTCTCTGTCTCCAGACCTGACGCCGGCGATATCAGTCCCATGCTCTTATCTTACACTATGGAATTCCAATACAAACAAGTTAGTTTTTAGCTTCATTATTCAATTAGAAGATCTTAACCGCTTGCTTTCTTTTTTTTATGTATATATTTAGTAATTTGTTCATTTTTATTCTTCAGTTTAGGTGGCAGTTATTGAAGAAAGCTTCAGACGTTTTCTACCTACACTTTGCTTTGAAGAAACGAT…
GhPLDζ2A	Nucleic acid sequence	ATGGAGTCGGAGCAGTCGATGCTTGTAGGTGGAGCCCGGTACTACCAGATGCAATCGGAGCCGTTATCATCCACGATGTCATCGTCCGCTGAGTCAACTCGGATTTTCGACGAGTTACCAAAAGCTACCATCGTCTCTGTCTCCAGACCCGATGCCGGGGATATCAGCCCCATGCTCTTATCATACACCATCGAATTCCGATACAAACAAGCAAGTTCTTTTTTCAATCAAAATTTTCAACAATTACTTTCAATATTTAAGTGGCGGTTAATGAAGAAAGCTTCGCAAGTTTTTTACTTGCATTTTGCCTTGAAGAGACGGTTGTTTATTGAAGAAATTCACGAGAAGCAAGAGCAGGTTAAAGAGTGGCTTCAAAATCTAGGAATAGGAGAACATGCG…
	Deduced amino acid sequence	MESEQSMLVGGARYYQMQSEPLSSTMSSSAESTRIFDELPKATIVSVSRPDAGDISPMLLSYTIEFRYKQASSFFNQNFQQLLSIFKWRLMKKASQVFYLHFALKRRLFIEEIHEKQEQVKEWLQNLGIGEHAPVVQDDDEPDDDALLLQQDESVKNRDVPSSAALPVIRPALGKQSSMSDRAKVAMQEYLNHFLGNMDIVNSREVCKFLEVSKLSFSPEYGPKLKEDYVMAKHLPKLAKDDDSDKCCACHWFNCCNDNWQKVWAVLKPGFLALLADPLDTKPLDIIVFDVLPALAGNTEGRASLAAEVKERNPLRHAFKVTCGSRSIRLRTKSSGKAKDWVAAINDAGLRPPEGWCHPHRFGSFAPRRGLTEDGSQAQWFVDGRAAFDAIASSIEDAK…
	Promoter sequence	GAAATTTTCAAACATCTTTTAATTGATATTTGATTGAAATAAAATTAATTTCGTGATAGATTAATTGCACTAATTCTTAA CTTGGCTTGAATCTTTTGTGGCTTTACACAATTACGACTTTTATCTTTCAGGCAATACTTCTGAACTGTAACGCTGTAAA CGCAGTCTCCAAGTTTGACGCTTGTTATTGGGAGTATACTAATCTAATAGAAAAGTCCAACTCTTCCTAAATTTTTGTCT GATAAAAATGTACTTTGTCAAGGTGGAAATTGCTGGCAATTTGTTGCTTTGCGCGGGGTAAAGTATACAATCCCTTGTCA GCGTTCTATGTTTGAAATATCTGTAGCCTCGCCATTTTTTACCGGGTGGATCACTCGAGTGTTTCGGCCGACGTC…
	Genomic sequence	ATGGAGTCGGAGCAGTCGATGCTTGTAGGTGGAGCCCGGTACTACCAGATGCAATCGGAGCCGTTATCATCCACGATGTCATCGTCCGCTGAGTCAACTCGGATTTTCGACGAGTTACCAAAAGCTACCATCGTCTCTGTCTCCAGACCCGATGCCGGGGATATCAGCCCCATGCTCTTATCATACACCATCGAATTCCGATACAAACAAGCAAGTTCTTTTTTCAATCAAAATTTTCAACAATTACTTTCAATAGTTTAAATTCCAATTACATGTTTTGCCCTTACCTTCTTTTCTTTCCTGTTCATACTAATTTCTTCATTTTGATTCTTCAGTTTAAGTGGCGGTTAATGAAGAAAGCTTCGCAAGTTTTTTACTTGCATTTTGCCTTGAAGAGAC…
GhPLDζ2D	Nucleic acid sequence	ATGGAGTCGGAGCAGTCGATGCTTGTAGGTGGAGCCCGGTACTACCAGATGCAATCGGAGCCGTTATCATCCACGATATCATCGTCCGCTGAGTCAACTCGGATTTTCGACGAGTTACCAAAAGCTACCATCGTCTCTGTCTCCAGACCCGATGCCGGGGATATCAGCCCCATGCTCTTATCTTACACCATCGAATTCCGATACAAACAAGCAAGTTCTTTTTTCAATCAAATTTTTCTACAATTATTTTCAATATTTAAGTGGCGGTTAATGAAGAAAGCTTCGCAGGTTTTTTACTTGCATTTTGCCTTGAAGAGACGGTTGTTTATTGAAGAAATTCACGAGAAGCAAGAGCAGGTTAAAGAATGGCTTCAAAATCTAGGAATAGGAGAACATGCG…
	Deduced amino acid sequence	MESEQSMLVGGARYYQMQSEPLSSTISSSAESTRIFDELPKATIVSVSRPDAGDISPMLLSYTIEFRYKQASSFFNQIFLQLFSIFKWRLMKKASQVFYLHFALKRRLFIEEIHEKQEQVKEWLQNLGIGEHAPVVQDDDEPDDDALLLQQDESVKNRDVPSSAALPVIRPALGKQSSMSDRAKVAMQEYLNHFLGNMDIVNSREVCKFLEVSKLSFSPEYGPKLKEDYVMAKHLPKLAKDDDSDKCCACHWFNCCNDNWQKVWAVLKPGFLALLADPLDTKPLDIIVFDVLPALAGNTEGRASLAAEVKERNPLRHAFKVTCGSRSVRLRTKSSGKAKDWVAAINDAGLRPPEGWCHPHRFGSFAPQRGLTEDGSQAQWFVDGRAAFDAIASSIEDAK…
	Promoter sequence	TAATATTTCATTAATTAAAATCTAATTAATTGATAATGAAACTTTCAAATATCTTTTAATTTATATTTGATTGAAATAAC ATTAATTTCGCACTAATTCTTAACTTGGCCTGAGTCTTTTGTGGCTTTACACCATTACGACTTTTATCTTTCAGGCAATA CTTCTGGACCGTAACGCTGTAAACGCATTCTCCAAGCTTGACGCTTGTTTTTGGGAGTATACTATCTAATAGAAAAGTCC AACTCTTCCTAAATTTTTGTTTGATAAAAATATACTTTGTCAAGGTGGAAATTGCTGACAATTTGTTGCTTTGCGAGGGG TGAAGTATACAATCCCTTGTCAGCGTTCTATGTTTGAAATATCTGTAGCCTCGCCATTTCTTGCTGGGTGGATCA…
	Genomic sequence	ATGGAGTCGGAGCAGTCGATGCTTGTAGGTGGAGCCCGGTACTACCAGATGCAATCGGAGCCGTTATCATCCACGATATCATCGTCCGCTGAGTCAACTCGGATTTTCGACGAGTTACCAAAAGCTACCATCGTCTCTGTCTCCAGACCCGATGCCGGGGATATCAGCCCCATGCTCTTATCTTACACCATCGAATTCCGATACAAACAAGCAAGTTCTTTTTTCAATCAAATTTTTCTACAATTATTTTCAATAGTTTAAATTCCAATTACATGTTTTGCCCTTACCTTCTTTTCTTTCCTGTTCATACTAATTTCTTCATTTTGATTCTTCAGTTTAAGTGGCGGTTAATGAAGAAAGCTTCGCAGGTTTTTTACTTGCATTTTGCCTTGAAGAGAC…
GhPLDζ3A	Nucleic acid sequence	ATGGCGTCGGATCAAGGTGGTCCACAGTACTACCAGGTGCAATCGGAGCCGTTAACGCCGTCGATGATGTCATCATTCTTCTCGTTCGCTCCAGGTGTTGCTCCTGAGTCAACTCGCATTTTCGACGAGTTACCTAAAGCGACCATCGTATCCGTGTCTAGACCCGACGCTGGCGATATCAGTCCCATGCTTTTATCTTACACCGTCGAATTTCGATACAAACATGCAAAAATTCACGAGAAGCAAGAACAGGTTAAAGAATGGCTTCAAAATCTAGGAATAGGAGACCATGCGCCGATTCTGCACGATGACGATGAACCGGATGATGATGCTAATTTGTTACATCACGAAGAAAGTGCAAAAAACAGAGATGTTCCGTCTAGTGCTGCTCTTCCGGTT…
	Deduced amino acid sequence	MASDQGGPQYYQVQSEPLTPSMMSSFFSFAPGVAPESTRIFDELPKATIVSVSRPDAGDISPMLLSYTVEFRYKHAKIHEKQEQVKEWLQNLGIGDHAPILHDDDEPDDDANLLHHEESAKNRDVPSSAALPVIRPALGRQSSMSERAKVAMHKYLNNFLGNMDIVNSREVCKFLEVSKLSFSHEYGPKLKEEYVMVKHLPKIARNDDSDRCCACRWFDCCNDNWQKVWAVLKPGFLALLGDPFDTKLLDIIVFDVLPASDGNGEGRVSLASEVKERNPLRHAFKVACGVRSIRLRAKSSSRVKDWVAAINDAGLRPPEGWCHPHRFGSFAPPRGLTEDGSEAQWFIDGGAAFNAIASAIEDAKSEIFMCGWWLCPELYLRRPFREHAASRLDALLEAK…
	Promoter sequence	AATTATTTCTGATCTTAGAACTTTTGTTTACTATAATCTCATTATCATGTCCTAAAAAGTTTTCTTTTTGGGTCATATTG TTTTTTGACTTTATAATATTTAGCAATATTTCATATTTTTCAATTTTTATTAGAATAATATCATAATGTGTGATATGAAT ACATTGCTTGCTGCTAACTTTTTCTTTTATTGAACTGTAGAAATCATTATAATAAATTGTTAATTTATTAATTTTTATCA ACTGAATTGGCTTTAAGGTAGATAATTTTGCCTCACATGGAAGTTTGAGCAATCTTTTTATTTTTATGACACCAATGGCA GAACAAGAAATTGGAGAAAATGATGAAGATGAGTTTGTAGAATGTTTTTAGTACTCAACAAAAGAAAAAGTGTAG…
	Genomic sequence	ATGGCGTCGGATCAAGGTGGTCCACAGTACTACCAGGTGCAATCGGAGCCGTTAACGCCGTCGATGATGTCATCATTCTTCTCGTTCGCTCCAGGTGTTGCTCCTGAGTCAACTCGCATTTTCGACGAGTTACCTAAAGCGACCATCGTATCCGTGTCTAGACCCGACGCTGGCGATATCAGTCCCATGCTTTTATCTTACACCGTCGAATTTCGATACAAACATGCAAGTTTTCCATCAAATCCTTTTTGAATAGTTTAAAATAAGAGTAGATTCGAAATGTATCTTTCGATCTTAACTTTTTATATATTTATTTATTTTATTTCTTGCTTCGGTTGTTCAGTTTAAGTGGCGGTTATTGAAGAATGCTTCACACGTTTTTTACTTACACTTTGCTTT…
GhPLDζ3D	Nucleic acid sequence	ATGGCGTCGGATCAAGGTGGTTCACAGTACTACCAGGTGCAATCGGAGCCGTTAACGCCGTCGATGATGTCATCATTCTTCTCGTTCGCTCCAGGTGTTGCTCCTGAGTCAACTCGCATTTTCGACGAGTTACCTAAAGCGACCATCGTATCCGTGTCTAGACCCGACGCTGGCGATATCAGTCCCATGCTTTTATCTTACACCATCGAATTTCGATACAAACATGCAATGGCGGTTATTGAAGAATGCTTCACACGTTTTTTACTTACACTTCGCTTTGAAGAAACGGCTGTTTATCGAAGAAATTCACGAGAAGCAAGAACAGGAATAGGAGACCATGCGCCGATTCTGCACGATGACGATGAACCGGATGATGATGCTAATTTATTACATCACGAT…
	Deduced amino acid sequence	MASDQGGSQYYQVQSEPLTPSMMSSFFSFAPGVAPESTRIFDELPKATIVSVSRPDAGDISPMLLSYTIEFRYKHAMAVIEECFTRFLLTLRFEETAVYRRNSREARTGIGDHAPILHDDDEPDDDANLLHHDESAKNRDVPSSAALPVIRPALGRQSSMSERAKVAMHKYLNNFLGNMDIVNSREVCKFLEVSKLSFSQEYGPKLKEEYVMVKHLPKIARNDDSDRCCACRWFDCCNDNWQKVWAVLKPGFLALLGDPFDTKLLDIIVFDVLPASDGNGEGRVSLASEVKERNPLRHAFKVACGVRSIRLRAKSSSRVKDWVAAINDAGLRPPEGWCYPHRFGSFAPPRGLTEDGSEAQWFVDGGAAFNAIASAIEDAKSEIFMCGWWLCPELYLRRP…
	Promoter sequence	TTTACTATAATCTCAATCTCATGTTCTAAAAAATCTAATTAGTTTAATTTAAGTTATAAAATATAAGATTCTCATATGGT TATGCTTTTCTTTTTGGGTCATTGTTTTTTGACTTTATAATATTTAGCAAGATTTCATGTTTTTCAATTTTTTTTAGAAT AATATCATAATGTGTGATATGAACACGTTGCTTGCTGTTAACTTTTTCTTTTATTGAACAGTATATTTGTTAATTTATTA ATTTTTATCAACTGAACTTGGCTTTAAAGTAGATAATTTTGCCTCACAAATGAAAATTTGAGCAATCCTTTTATCTTTAT GACACCAATGGCAGCACAAGAAAATGGAGAAAATGATGATGAGTTTGTAGAATGTTTTAAGTACTTGACAAAAGA…
	Genomic sequence	ATGGCGTCGGATCAAGGTGGTTCACAGTACTACCAGGTGCAATCGGAGCCGTTAACGCCGTCGATGATGTCATCATTCTTCTCGTTCGCTCCAGGTGTTGCTCCTGAGTCAACTCGCATTTTCGACGAGTTACCTAAAGCGACCATCGTATCCGTGTCTAGACCCGACGCTGGCGATATCAGTCCCATGCTTTTATCTTACACCATCGAATTTCGATACAAACATGCAAGTCTTCGATCAAATCCTTTTTGAATAGTTTAAAATAAGTGTAGATTCGAAATGCATCTTTCGATCTAAACTTTTTATATATTTATTTATTTATTTTATTTCTTGCTTCGGTTGTTCAGTTTAAGTGGCGGTTATTGAAGAATGCTTCACACGTTTTTTACTTACACTTCG…
GhPLDζ4A	Nucleic acid sequence	ATGTCTTCAGAGAGACTCATTGCAGAAGATGTTATGCGGTCTGATGAACCAAGGTATGGTTCAACAGCGACATTGGCATGGTCTGGTTCCTTCGTACGCTGTGGTGAAAACGATTCCATCTTCGAAGAACTTCCAAAGGCAACCATTGTATCTGTTTCGAGGCCTGATACAGGAGATATGAGTCCCATGCTTCTATCTTACACCATTGAAGTTCAATATAAACAGTTCAAGTGGAGATTATTGAAGAAGGCTTCACAAGTTCTATATCTACACTTTGCGTTGAAGAAGCGTGCGCTTATTGAGGAATTTCACGAAAAACAAGAACAGGTTAAAGAATGGCTTCAAAGCTTAGGGATAGTTGACCAGGTTGCGGTCGTGCAAGATGATGATGAACCTGAT…
	Deduced amino acid sequence	MSSERLIAEDVMRSDEPRYGSTATLAWSGSFVRCGENDSIFEELPKATIVSVSRPDTGDMSPMLLSYTIEVQYKQFKWRLLKKASQVLYLHFALKKRALIEEFHEKQEQVKEWLQSLGIVDQVAVVQDDDEPDDGAFPLHNEGSSRNRNVPSIAALPILRPTLGGQQTVCDKAKVAMQGYLNHFLGNLDIVNSREVCKFLEVSKFSFSREYGPKLKEGYVMVKRLSKVTGDDDVGCFPCQWFSCWSNNWRKVWAVMKPGFLALLEDPFDTKLLDIIVFDVLPTSNDDVKSQVYLAEQIKEHNPLYYAFRVSCGSWSMDLRVTSNGKAKQWVAAINDAGVGAPEGWCYPHRFSSFAPPRGLNEDGSQSQWYVDGKAAFEAIASSIEKAKSEIFITGWWLC…
	Promoter sequence	GTATCCAAATATGCAGTTTGGTTTTACTTTAATGTTTCTGAATGAATAATTAATTTTGCTGTGTAGCTTGTTGCTGCTTT CACCAATGGACCACAGTACTTCTATGCTTCTTTATATGCAGGACTTTACTATGAATCTCAGGTTTGTTCTGGTCCTTCAG TTGTTACTACATCCATTAGCTTTGTAATGTATGTGTCACACTCGGTCAGGGTGAGCGATGGATGTATTTGATGTTTCTTG AATTGTTGTGTACTGCTTTTCACTTTGCAGAAGAAAGCAGATGCAGCCAAAGTTCATATACTTTCCGCATGCAACTCTCC TTATGGACAAAGGTTTGAACTAAGAATGTATTCACATTTAGGACCACTGCTACTAATAGCAATACAACATCATTA…
	Genomic sequence	ATGTCTTCAGAGAGACTCATTGCAGAAGATGTTATGCGGTCTGATGAACCAAGGTATGGTTCAACAGCGACATTGGCATGGTCTGGTTCCTTCGTACGCTGTGGTGAAAACGATTCCATCTTCGAAGAACTTCCAAAGGCAACCATTGTATCTGTTTCGAGGCCTGATACAGGAGATATGAGTCCCATGCTTCTATCTTACACCATTGAAGTTCAATATAAACAGTTCAAGTGGAGATTATTGAAGAAGGCTTCACAAGTTCTATATCTACACTTTGCGTTGAAGAAGCGTGCGCTTATTGAGGAATTTCACGAAAAACAAGAACAGGTTTTCCCTTTTCCCTTGCACTTTATGCTATTTTCTATGCTTGCAGACTTGGTCATAAATTTTCTTTGAGCT…
GhPLDζ4D	Nucleic acid sequence	ATGTCTTCAGAGAGACTCATTGCAGAAGATGTTATGCGGTCTGATGAACCAAGGTATGGTTCAACAGCGACATTGGCATGGTCTGGTTCCTTCGTACGATGTGGTGAAAACGATTCCATCTTCGAAGAACTTCCAAAGGCAACCATTGTATCGGTTTCGAGGCCTGATACAGGAGATATGAGTCCCATGCTTCTATCTTACACCATTGAAGTTCAATATAAACAGTTCAAGTGGAGATTATTGAAGAAGGCTTCACAAGTTCTATATCTACACTTTGCGTTGAAGAAGCGTGCGCTTATTGAGGAATTTCACGAAAAACAAGAACAGGTTAAAGAATGGCTTCAAAGCTTAGGGATAGTTGACCAGGTTGCGGTCGTGCAAGATGATGATGAACCTGAT…
	Deduced amino acid sequence	MSSERLIAEDVMRSDEPRYGSTATLAWSGSFVRCGENDSIFEELPKATIVSVSRPDTGDMSPMLLSYTIEVQYKQFKWRLLKKASQVLYLHFALKKRALIEEFHEKQEQVKEWLQSLGIVDQVAVVQDDDEPDDGAFPLHNEGSSRNRNVPSIAALPILRPTLGGQQTVCDKAKVAMQGYLNHFLGNLDIVNSREVCKFLEVSKFSFSREYGPKLKEGYVMVKHLSEVTGDDDVGCFPCQWFSCWSNNWRKVWAVMKPGFLALLEDPFDTKLLDIIVFDVLPTKNEDVKSQVYLAEQIKEHNPLYYAFRVSCGSWSMDLRVTSSGKAKQWVAAINDAGIGAPEGWCCPHRFSSFAPPRGLNEDGSQAQWFVDGKAAFEAIASSIEKAKSEIFITGWWLC…
	Promoter sequence	ACATGTATCCAAATATGCAGTTTGGTTTTACTTCAATGTTTCTGAATGAATAATTAATTTTGCTGTGTAGCTTGTTGCTG CTTTCACCAATGGACCACAGTACTTCTATGCATCTTTATATGCAGGACTTTACTATGAATCTCAGGTTTGTTCTGGTCCT TCAGTTGTTACTACATCCATTATCTTTGAAATGTATGTGTCACACTCGGTCAGGGTGAGCGATGGATGTATTTGATGTTT CTTGAATTGTTGTGTACTGCTTTTCACTTTGCAGAAGAAAGCAGATGCAGCCAAAGTTCATATACTTTCAGCATGCAACT CTCCTTATGGACATAGGTTTGAACTAAGAATGTATTCACATTTAGGACCACTACTACTAATAGCAATACAACATC…
	Genomic sequence	ATGTCTTCAGAGAGACTCATTGCAGAAGATGTTATGCGGTCTGATGAACCAAGGTATGGTTCAACAGCGACATTGGCATGGTCTGGTTCCTTCGTACGATGTGGTGAAAACGATTCCATCTTCGAAGAACTTCCAAAGGCAACCATTGTATCGGTTTCGAGGCCTGATACAGGAGATATGAGTCCCATGCTTCTATCTTACACCATTGAAGTTCAATATAAACAGTTCAAGTGGAGATTATTGAAGAAGGCTTCACAAGTTCTATATCTACACTTTGCGTTGAAGAAGCGTGCGCTTATTGAGGAATTTCACGAAAAACAAGAACAGGTTTTCCCTTTTCCCTTGCACTTTATGCTATTTTCTATGCTTGCAAACTTGTTTATAAAGTTTGCTTTGAGC…
GhPLDφ1A	Nucleic acid sequence	ATGGTGCTCAGGTACAGTATCATCGTATCATTCTTGTTGTTTTTGGTGGTCAACTTGACTCACCCACGTTTCACTGAGTCACTGCCACGATGCAAAGCTTGGTTGGTCCAATCCATCCCAACTGACATGCCCCATCTCCCTCCAGTTCCTGGTGTTCTTTCCACTGGTGATGTTTTTAAGTGGCTGGCTTACAATTCAACCGATAAGCTTGATATAATAGCTCAATATTGGCAATTGAAAGCTCATCCAGAGGATTCTCGTTCGGGGGATTATGGATACTCAAAGGCTGATATGCATCGTTTTGGTGCCCATCAAGGTTTTTCTGTTTATACTGCCCTGGAAAATGCTGCTGATCGTGATGTTGATATCAGGCTAGTACAGCACTCTGGAGTATATCCT…
	Deduced amino acid sequence	MVLRYSIIVSFLLFLVVNLTHPRFTESLPRCKAWLVQSIPTDMPHLPPVPGVLSTGDVFKWLAYNSTDKLDIIAQYWQLKAHPEDSRSGDYGYSKADMHRFGAHQGFSVYTALENAADRDVDIRLVQHSGVYPDYTKEPSSLAARRPNVKSVTLLLDKWWGSGIVHAKVWISDNRDVYIGSANNDWKSLTQVKEVGIYLVGCPKVARKVGVYFHNLWRLAHLDDSAYTTTILDQQWQIQRKVPCWSHFIESDMRCTPQLPRFEEIPYVAGYPTLSDPKILKLIIDAPGYGYTSSVPQSGYLSFSPPELSFGRFQPDEQGWLDTIKSVSDGGTVRISTMDWLGQSQYMDRTVYWSSLSTAISEVVFSKHAKVNILVAYWAHFINNTDLYLKSLLYSNVLC…
	Promoter sequence	ATATTTTAATTTATTTTAATTCCATTATATATTTTAACTTTGAGATAAATTTATTTTTTACATTTAATCATTTTTTATTA AAATGTGTTAAAAATGATAATTAATTAATTTTAAATAAAAATAATTAATAAGTTCATTTCGGAGATTAACCTAGTTGAAT TAAATATTTTTAAATACTTAATTTTATTTAAAAGTCGAATAGAATTTAATTAAAATTTAATTTTACAGTGCTTCAATGAT TTTTATTATTATTTTGTAATAAAAATAGAGAGAGTGAATAAATAATAACAATGGTATAATTATATTCTTATTTAAAAGAT GTTTATGGGATTTATCTCTTCCTCAAAGAGATAAACAAGTATTTTTCAAAAGTAAATGTGTTTTACACTTGCCGA…
	Genomic sequence	ATGGTGCTCAGGTACAGTATCATCGTATCATTCTTGTTGTTTTTGGTGGTCAACTTGACTCACCCACGTTTCACTGAGTC ACTGCCACGATGCAAAGCTTGGTTGGTCCAATCCATCCCAACTGACATGCCCCATCTCCCTCCAGTTCCTGGTGTTCTTT CCACTGGTAAACCTAATCTTCTACAAGAAACTCTGCCCCAAAGTGAAGACGAAAACTGATTTCTTTTCTCTGGGTTTATT AATAGGTGATGTTTTTAAGTGGCTGGCTTACAATTCAACCGATAAGCTTGATATAATAGCTCAATATTGGCAATTGAAAG CTCATCCAGAGGATTCTCGTTCGGGGGATTATGGATACTCAAAGGCTGATATGCATCGTTTTGGTGCCCATCAAG…
GhPLDφ1D	Nucleic acid sequence	ATGGTGCTTAGGTACAGTATTATCGTATCCTTCTTGTTGTTTTTGGTGGTCAACTTGACTCACCCACGTTTCACTGAGTCACTGCCACGATGCAAAGCTTGGTTGGTCCAATCCATCCCAACTGACATGCCCTATCTCCCTCCAGTCCCTGGTGTTCTTTCCACTGGTGATGTTTTTAAGTGGTTGGCTTACAATTCAACCGATAAGCTTGATATAATAGCTCAATATTGGCAATTGAAAGCACATCCAGAGGATTCTCGTTCGGGGGATTATGGATACTCAAAGGCTGATATGCATCGTTTTGGTGCCCATCAAGGTTTTTCTGTTTATACTGCGCTGGAAAATGCTGCTGATCGTGATGTTGATATCAGGTTAGTACAGCACTCTGGAGTGTATCCT…
	Deduced amino acid sequence	MVLRYSIIVSFLLFLVVNLTHPRFTESLPRCKAWLVQSIPTDMPYLPPVPGVLSTGDVFKWLAYNSTDKLDIIAQYWQLKAHPEDSRSGDYGYSKADMHRFGAHQGFSVYTALENAADRDVDIRLVQHSGVYPDYTKEPSSLAARRPNVKSVTLLLDKWWGSGIVHAKVWISDNRDVYIGSANNDWKSLTQVKEVGIYLVGCPKVARKVGVYFQNLWRLAHLDDSAYTTTILDQQWQIQRKVPCWSHFIESDMRCTPQLPRFEEIPYVAGYPTLSDPKILKLIIDAPGYGYTSSVPQSSYLSFSPPELSFGRFQPDEQGWLDTIKSVSDGGTVRISTMDWLGQSQYMDRTVYWSSLSTAISEVVFSKHAKVKILVAYWAHFINNTDLYLKSLLYSNVLC…
	Promoter sequence	ATGGATGCTCACAGATTAGCAAAGAATGCGCTTGAGAAAGGAGAAAACACTTATCTGAGAGGAGTAGATCTGGAGAGCCA CGCTTTTGCCTCGGCAGGAATTTGGTCTAAGAAATCCAGATTGATGAAATGTTTCACAGGAAAAGAAATCAAAACAGATA GCAGAAGTGATATATTAATGCTTGGGGGACTGCTATTGATGGAACGTTAGAGCTTTGGAAATGATAATTCAACAGACGCT ATTGGAGTCCACTTGTTCCTTGATTTGACTGGGTTAGGTGTTAAATTATTTTTCTCTTTTATTGCATTTCAGTTTCCAAT AAGGTAGTCAGAAGGTTTATAGTCTTTTTTCAATAGGTTTTTAATGTAGTTTAATTTTGACAGACAGTTGGGCCA…
	Genomic sequence	ATGGTGCTTAGGTACAGTATTATCGTATCCTTCTTGTTGTTTTTGGTGGTCAACTTGACTCACCCACGTTTCACTGAGTC ACTGCCACGATGCAAAGCTTGGTTGGTCCAATCCATCCCAACTGACATGCCCTATCTCCCTCCAGTCCCTGGTGTTCTTT CCACTGGTAAACGTAATCTTCTACAAGAAACTCTGCCCCAAAGTGAAGACGAAAACTGATTTCTTTTCTCTGGGTTTATT AATAGGTGATGTTTTTAAGTGGTTGGCTTACAATTCAACCGATAAGCTTGATATAATAGCTCAATATTGGCAATTGAAAG CACATCCAGAGGATTCTCGTTCGGGGGATTATGGATACTCAAAGGCTGATATGCATCGTTTTGGTGCCCATCAAG…
GhPLDφ2A	Nucleic acid sequence	ATGGAGTTTAAGTACAGCATAATCATATCCTTTGTGTTGTTTATCTTGGTCCATCTATCACTGCCATATTTCACTGAGTCGTTGCCTCGATGCAAAGCTTGGTTGGTCCAGTCAATCCCTACAGATATGCCTCATCTCCCTTGGGTCCCTGCTGTCCTCTCTACCGGTGATGTATTTAAATGGTTGGCTTACAATTCAACTGGCAAATTAGATATAATAGCTCAGTATTGGCAATTGAAAGCACATCCAGAGGATTCCCGGTCAGGGGATTATGGATATTCGAACGATGATATGCATCGCTTCGGCGCGCATCAAGGCTTTTCTGTGTATACAGCCCTGGAAAATGCTGCTGATAGAGATGTTGATATCAGGTTGATACAGCACTCTGGAGTGTATCCT…
	Deduced amino acid sequence	MEFKYSIIISFVLFILVHLSLPYFTESLPRCKAWLVQSIPTDMPHLPWVPAVLSTGDVFKWLAYNSTGKLDIIAQYWQLKAHPEDSRSGDYGYSNDDMHRFGAHQGFSVYTALENAADRDVDIRLIQHSGVYPDYTKEPSGLASRRANVKSATLLLDKWFSTGVVHAKVWISDNRDVYIGSANNDWKSLTQIKEVGIYLVGCPKVARKVGLYFHNLWRLAHLNVSAFTTTILDPKWQIQRRVPCWSHFIESDMRCTPRLPRFVEIPYVTSYPKLSDPKILKLIIDAPGYGYISSVPQSSYLSFAPPEVVFSKHAKVKVLVAYWANFIEKTELYLKSLPYTNVLCYSSKQNRCSGSVEIKYHKVPGYNLTGPAIHKRKRTGNIYPGYTRVNHGKYAVSDV…
	Promoter sequence	TTGAAAGTTGCCATTCTTGTTGGGGTGGATAATTCCGCAAAGGAAGATCTATTAAAGAGGATAAGTTTAAAGTTGTACGA AGCTTCTGTCAAGGATTTATTAATCCCGGCGCGGCCTCCGCAAACTACATTATATGATGTTGAGATGGTTCTCTCTATTG TGAAACGGTATATGATGCATCGTCATGATTTAGATGTTGCAAAGAATGAGATGGGATGTACTGATTTTGTTCTAGGGCAT GGATCCTTGTTGAGCGTTGGTAAACTGATCGACGAGTATCTTGAAGAAATTGCACGCGACCCAAATCTTTCCCTTGCCAG TTTCATTGACTTGTCTCAGTCTGTACCTGAGTTTGCTACACCAGTTCATGATGGACTTTATAAAGCCATTGACAC…
	Genomic sequence	ATGGAGTTTAAGTACAGCATAATCATATCCTTTGTGTTGTTTATCTTGGTCCATCTATCACTGCCATATTTCACTGAGTC GTTGCCTCGATGCAAAGCTTGGTTGGTCCAGTCAATCCCTACAGATATGCCTCATCTCCCTTGGGTCCCTGCTGTCCTCT CTACCGGTAACAGTCTTTATCTGCTTCAAGCTTCAAAGTGGAAATGAATGAAACTGTATTTCCAATTTTTGACCTTTTTT CTTGTTTTATAGGTGATGTATTTAAATGGTTGGCTTACAATTCAACTGGCAAATTAGATATAATAGCTCAGTATTGGCAA TTGAAAGCACATCCAGAGGATTCCCGGTCAGGGGATTATGGATATTCGAACGATGATATGCATCGCTTCGGCGCG…
GhPLDφ2D	Nucleic acid sequence	ATGGACTTTAAGTACAGCATAATCATATCCTTTGTGTTGTTTCTCTTGGTCCATCTATCACTGCCATATTTCACTGAGTCGTTGCCTCGATGCAAAGCTTGGTTGGTCCAGTCAATCCCTACAGATATGCCTCATCTCCCTCGGGTCCCTGGTGTCCTCTCTACTGGTGATGTATTTAAATGGTTGGCTTACAATTCAACTGGCAAACTAGATATAATAGCTCAGTATTGGCAATTGAAAGCACATCCAGAGGATTCCCGGTCAGGGGATTATGGATATTCGAACGAAGATATGCATCGCTTCGGCGCGCATCAAGGCTTTTCTGTGTATACTGCCCTGGAAAATGCTGCTGATAGAGATGTTGATATCAGGTTGATACAGCACTCTGGAGTGTATCCT…
	Deduced amino acid sequence	MDFKYSIIISFVLFLLVHLSLPYFTESLPRCKAWLVQSIPTDMPHLPRVPGVLSTGDVFKWLAYNSTGKLDIIAQYWQLKAHPEDSRSGDYGYSNEDMHRFGAHQGFSVYTALENAADRDVDIRLIQHSGVYPDYTKEPSGLASRRANVKSVTLLLDKWFSTGVVHAKVWISDNRDVYIGSANNDWKSLTQMKEVGIYLVGCPKVARKVGVYFHNLWRLAHLNVSAFTTTILDPKWQIQRRVPCWSHFIESDMRCTYVNTLHILHYSAFVTLGWLNMFIHLRPRLPRFVEIPYVTSYPKLADPKILKLIIDAPGYGYISSVPQSSYLSFAPPELSFGRFQPDEQGWLDTIKSVRDGGTVRISTREWLGQSQHTKQTVYWSSLSSAISEVVFSKHAKVKV…
	Promoter sequence	TCCGCAAAGGAAGATCTATTAAAGAGGATAAGTTTAAAGTTGTATGAAGCTTCCGTCAAGGATTTATTAATCCCGGCGCG GCCTCCTCAAACTACATTATATGATATTGAGATGGTTCTCTCTATTGTGAAACGGTATATGATGCTTAGTCATGATTTAG ATGTTGCAAAGAATGAGATGGGATGTACTGATTTAGTTCTAGGGCATGGATCCTTGTTGAGCGTTGGTAAACTGATCGAC GAGTACCTTGAAGAAATTGCACGCGACCCAAATCTTTCCCTTGCCAGTTTCATTGACTTGTCTCAGTCTGTACCTGAGTT TGCTAGACCAGTTCATGATGGACTTTATAAAGCCATTGACACATACCTAAAGGTAGGCTTTCAACTATGTGCCAA…
	Genomic sequence	ATGGACTTTAAGTACAGCATAATCATATCCTTTGTGTTGTTTCTCTTGGTCCATCTATCACTGCCATATTTCACTGAGTC GTTGCCTCGATGCAAAGCTTGGTTGGTCCAGTCAATCCCTACAGATATGCCTCATCTCCCTCGGGTCCCTGGTGTCCTCT CTACTGGTAACAGTCTTTATCTGCTTCAAGCTCCAAAGTGGAAATGAATGAAACTGTATTTCCATTTTTTGACCTTTTTT CTTGGTTTATAGGTGATGTATTTAAATGGTTGGCTTACAATTCAACTGGCAAACTAGATATAATAGCTCAGTATTGGCAA TTGAAAGCACATCCAGAGGATTCCCGGTCAGGGGATTATGGATATTCGAACGAAGATATGCATCGCTTCGGCGCG…
GrPLDα1	Nucleic acid sequence	ATGGAGGAAACTTTGCTCCATGGGACTTTACATGCTACGATCTATGAAGTTGATAGGCTTCATGATGGAGGTGGAAACTTCTTCGGCAAGCTTGTGGCAAATGTTCAGGAGACTATTGGCATTGGCAAAGGAGTTCCAAAGATTTATGCAACTATTGATCTTGAAAGGGCCAGAGTTGGACGAACCAGAACAATAGAAAATGAAACTTCCAACCCTAGGTGGTTTGAGTCTTTCCACATTTACTGTGCCCATAATGCTTCCAATGTGGTGTTCACTGTCAAAGATGACAATCCTATTGGAGCAACTCTGATTGGACGAGCATATGTCCCTGTTAAGGATCTTACAGAAGGGGATGAAGTGGATAGGTGGGTTGAAATCCTGGATGAAGACAAGAATCCA…
	Deduced amino acid sequence	MEETLLHGTLHATIYEVDRLHDGGGNFFGKLVANVQETIGIGKGVPKIYATIDLERARVGRTRTIENETSNPRWFESFHIYCAHNASNVVFTVKDDNPIGATLIGRAYVPVKDLTEGDEVDRWVEILDEDKNPIKSGGKIHVKLQYFGVTKDRNWDRGIVSRKFPGVPYTFYPQRKGCKVSLYQDAHIPDGFVPKIPLAGGKNYEPHRCWEDIFDAITNAKHMIYITGWSVYTEISLVRDSRRPKPGGDITIGELLKKKASEGVRVNMLVWDDRTSVGLLKKDGLMATHDEETEQFFKDTDVNCVLCPRNPDDGGSFVQELQISTMFTHHQKIVVVDAAMPNGDPEKRRIVSFVGGIDLCDGRYDTPFHSLFRTLDTAHHDDFHQPNFTDASITKGGPR…
	Promoter sequence	CATATACATGTTCATGACATTACTCCAATACAGTACTCAAGTTCAATTCAACATTTCTCTACGTGAACATCAAGGTCATT ATATCTTCAATTTCTCATTTCGTATGAATTGTATTGTTTGATGCACCCTTATAAACAAACTTGGATACACAGGTAACTAT ACCACACCAGTTGCTCATCCGAGCTAAATATATTCGTGTCAGATTACCCGTCTAGGCTAAACTTTTATAACGACACTTCC GATTACTTGTCCAAGTTGAGTATATATACATGTCAGGTTACCCGTTCGGGCTAAACCTTTAAAACGACATTAGGTTACTC GTCCGAGCTAAACCTGTGTTACATGTAAGCACAAGACCCTATTGGTATGTCAATCATATCCTAACCTTTATTTAG…
	Genomic sequence	ATGGAGGAAACTTTGCTCCATGGGACTTTACATGCTACGATCTATGAAGTTGATAGGCTTCATGATGGAGGTGGAAACTT CTTCGGCAAGGTATAAATTCTTATGCTAGATCAGGATCATTGCTTACCTCTTTTTTATATTTTTGCTTTTTGGGTCTCTT TTTTTGGATTAGTTTAGTTGACTTATCCAATTAGCTCTTTTTTTTAAGGTTAACCAAGTTGTTTTTATCATAAAAGATCA GTAATGGATCGTTTTTTTCTTAATCTTGAAAACATGATCGATTTTTCTCCTTTTTCTTCCTTTTGGATAATCTGAGTTAT GAATGTTCACATTACTTGTGTGGATATATGGATCCCTCCAGAAGTGGGAGTATTAGATAAGATCTAGGCGTTGTT…
GrPLDα2	Nucleic acid sequence	ATGGCGAGAACTTCACTTCATGGGAATTTACATGTTACCATCTATGAAGTTAATAAGCTCGAAGGTGGTGGATTCTTCCGAAAGTTAATGGCAAATGTTGAGGAATCGATCGGTATCGGCAAAGGATCAGGGAAGCTTTACGCGACCATTGATCTCGAGAAGGCTAGAGTTGGAAGGACAAGAAAAGTGGAAAGCGACGACCCTTCGTGGAATGAGTCTTTCCACATTTACTGCGCACATATGGCTAACGACGTAATCTTCACGGTCAAACAAGCCGGTTCTATTGGAGCAAACGTAATTGGCAGAGCATATTTGCCTGTTGAGGATATCTTATCAGGGGAAGAAGTGGATAGGTGGATTGAACTCAAGGATGAAGAGAAGCAAAACTTGGAAAATGAG…
	Deduced amino acid sequence	MARTSLHGNLHVTIYEVNKLEGGGFFRKLMANVEESIGIGKGSGKLYATIDLEKARVGRTRKVESDDPSWNESFHIYCAHMANDVIFTVKQAGSIGANVIGRAYLPVEDILSGEEVDRWIELKDEEKQNLENEAKIHVKIRYFDVTKDRNWNRGIVSRKFPGVPYTYYPQRHGCKVFLYQDSHIPDGFIPKIPLAGSKYYEAHRCWEDIFDAITNAKHLVYIAGWSVYTEIKLIRDSKRSKRGGDTKLGDLLKKKASQGVRVNVLIWDDRTSVGALKKDGLMATHDEETEKFFEDSDVNCVLCPRDPDDGGSIVQELQISTMFTHHQKIVVVDAAMPNGDTDRKRIVSFIGGLDLCDGRYDTPFHSLFRTLDTAHADDFHQPNFAEASINKGGPREPWH…
	Promoter sequence	AGATTGGTGGGCAACAGTAGAATGGGAAAATGAAGCCACTCGAGATGCTTTTCTCCCTTCTTTCAAGTCTGTTCCTACAT GAAATGTACAAAATCCTGCTTCTCTTTCTATTTTGGCATCAAATGTTCCATTAGTTGTAAAGGATAATTAAATGTATTAA CAGTTGAGTTGATGATTATCAAATATTTTATTTCAGTCTAACAAGGCATACCCATTAAATCATCAACTTATGCATCGAAT CAATTGAAGAACACCAGAGTTTAGTGGAGCGAAATATTTTTCATTTCTTTTTGTTGAAATTTAGCAAATTCCATCTTAGA TTTTTAAAAAGAAACATTAAAATCTTCCACCATTTTAGACGATTGGAAGAGGCCCCATCACCCATACTCAATGAA…
	Genomic sequence	ATGGCGAGAACTTCACTTCATGGGAATTTACATGTTACCATCTATGAAGTTAATAAGCTCGAAGGTGGTGGATTCTTCCG AAAGGTATACAATATATACATACATATATATTATAAGTACGTGAATTTTGATTCTGTATTAAAACTATACATAAATTTTG TTTTTAATATGTAAAATCGTAAGTGAATTCTAATTTGGCTCAATTGTATACATCGGTTCTCATTTAGTTTCTATATATAT CATTCGGGTTTTTATTGATGTAATAATATTTTATGTTCACGACGATAATTATACTTGATGTGAAAATAAGAGAAACTTTT TTCGGTAAAAATATCATGGAAGCCCCTTATATTAAAAGTAATATTACATTTTGTCATTTTTACTTAAAAAAATTA…
GrPLDα3	Nucleic acid sequence	ATGGAGCAACATTTGCTGCATGGCACACTTAATGTGACCATAAATGAGATTGATAGACTAAAGATCTCTGGAGGATTGCTCAGCAAGGATGTTGGACTATTGGATAAAGGGAAAATATTGCTGGCCCAGCTTAAGAGACTCGTGCTATGCCAATCAATCACTGATTCAAAAATATATGCAACAGTTGATCTAGATAAGGCAAGGGCGGCAAGGACCAGAATGGTAAAAAATGAAGGCCAAGCATCTCCATGGAACGAGAGTTTCCGCATCTATTGTGGACACTTAATCTCACACATCATCTTCACAGTCAAATATGTTAACCCTATTGGTGCAACACTCATTGGCAGAGCTTACGTTCCAGTTCAAGATATCATTAATGGGAACATAGTGGACCGGTGG…
	Deduced amino acid sequence	MEQHLLHGTLNVTINEIDRLKISGGLLSKDVGLLDKGKILLAQLKRLVLCQSITDSKIYATVDLDKARAARTRMVKNEGQASPWNESFRIYCGHLISHIIFTVKYVNPIGATLIGRAYVPVQDIINGNIVDRWVNILDQNHVPIHGDSKIHVHLQFFNVTQDAHWSRGIKNRDFNGVPYTYFAQRQGCKVTLYKDAHTEDDSQPVFLAGGERYQVHRCWEDIFDAIDNAKHFIYITGWSVYTKITLIRDPRRPKPGGDLTLGELLKEKAKQGVTVLMLVWDDRTSVKELKKDGLMATHDEETANVFKGTNVHCVLCPRKPDHDESIVQESDINTMFTHHQKTVVVDGELPSERSGKRTVVSFVGGIDLCDGRYDTQEHPLFSTLGTVHHDDFHQPNFAG…
	Promoter sequence	TTTCAATATATTTTTAAGTTTGATATTATTGAAAAAGCATAGAAATGATGTTATAGTAGAGTTTTCTTATATAAGGTCTT ATGTTCTTGATATATTAGTGAAGGGAATTAAGTGAAAGTGATGAGAAATATTATAGAGAAAGGGAGTTATAAACTTAGTA ATCAACATCTTGCACTAAAACAGTTTTGGACAGCAGCAATAGGTTAACTTTGGAAAATCACCATAAATTGTGGAGATCGA ATTAGAGGATGAAAAAAAATATTAAATTAAAGCTTATTGAGTTTAGTTTCTCATAGAAGAAATGGTGTAAGTAATGGAAT TGTAAATCATGAGATATAATAAATTTTGTGAGACAATGTCAGAATGAATTTGGGTTCCCCTATTCTGACTTTGGA…
	Genomic sequence	ATGGAGCAACATTTGCTGCATGGCACACTTAATGTGACCATAAATGAGATTGATAGACTAAAGATCTCTGGAGGATTGCT CAGCAAGGTAAATGATTAGGACCCTTTTAAGTATGGTCACCATTGCATACATATACATTGATATCTCTGCGTTTGCTCAC AACATAACTTTTTCATTGCATGCATTTAAATGGTGAGAACTCCATGAGGTTATGCAATTAAAAACAATTCTCTTACCACC AAAAATCAAATCAATAAGCATTTATCTTTGGTATATTTGGAATGTGTTATACAAACCAATTGCATAAAAGATATTTACGT AGATACATATATGAATTCTCTTATAGAACCTCCTTTTTCCATTGTCATGTCTCCAACTTTGCTTTATCTCCTTTT…
GrPLDα4	Nucleic acid sequence	ATGACGCAGGAGGAGCAGAAACATTTGCTGCATGGGACACTTTCTGCAACAATATATGGGATAGAAGAGCTACCATTTGGATGTAGAGAGAATTTTTGCCTCCAGGGGACGATGACTGCAAGCAAGTTCCAGAAAAAATGTCTCGCCACATTCAAGAGAACGGCCTTAGGTCCACAGCTGTATGCTACGGTTGATCTAGACAAAGCCAGGGTTGCCCGAACAGGAGTTGTAAGACACAAGCCATCTTCACCCCAATGGAACGAGACCTTCCGCATATATTGTGCCCATTTGATCTCACATGTTATATTCACTGTAAAGGATAACAGTCCCATAGGAGCAGTGCTAATAGGCCGAGCTTATTTGCCTGTCAAAGATATTATTGTAGCCAATGGGGATACC…
	Deduced amino acid sequence	MTQEEQKHLLHGTLSATIYGIEELPFGCRENFCLQGTMTASKFQKKCLATFKRTALGPQLYATVDLDKARVARTGVVRHKPSSPQWNETFRIYCAHLISHVIFTVKDNSPIGAVLIGRAYLPVKDIIVANGDTVIRYLKIQDEERKALPGQPQIHVALQFRSVSQEESWGVGIKTPGFEGVPYTFFRQRQGCKVTLYQDANISDGFKPDIPGMTYDPRRCWEDIYDAINKAKHFIYITGWSVYTEITLIRDPKKEKPGSDETLGNLLLKKAKEGVKVLLLVWDDRTSIELLKQEGLMSTHDEETSAYFRFRGVHCVLCPRNPDNKRSFVEGIKIATMFTHHQKTLIVDSENPNPGEKRTVVSFIGGIDLCDGRYDTQDHPLFDTLKDIHHDDFHQPNFN…
	Promoter sequence	CATGGTGAATGAGCACCTGGGAAGTATCTGCAATGCACATGTGGTTCATTCTGACCTTAGTGACCATGGTGCTTCAGATG AGAAATGTATACATCTCGCAGAGTTAGCGGCTATAGCTGTTGATTTTCCTAAAACCGGGAAGATTGTGTCGATGCCTGCT CACTTAAAACCACAACTTTACCCAGATTTTATGGGTAAAGAGGAGTTCCAGTCATACAAGTCAAACAAAATTCTGGGAAG ACTATATCGTGATATCAAAGATGCGTATGACGAAGATGTCTCTGAATCTTCTGGGCTCAATTTTTGTGCTAGTGACATCA ATTATGATGCAGATCTTGAAATTACAGGATCCGCTGACTACATAGCTGATGCATGGGCTAAAAAGTGCTCCTATG…
	Genomic sequence	ATGACGCAGGAGGAGCAGAAACATTTGCTGCATGGGACACTTTCTGCAACAATATATGGGATAGAAGAGCTACCATTTGG ATGTAGAGAGAATTTTTGCCTCCAGGTAAACCTGTACATATTTAGGGACTATTTATTAGAGCTGCATTAAAATTATATCA TGTCTGGAATAATTTCTCATATCTCATGTTATCCATTCTTTTCATTTTAGTTTAAACTATATCCGTTCTAACATATTCGA ATTTAACTGTAAGAGAATGGTCCTTTAAATTTACATAATACGAAGATATTACAATGTCTTGATCACGATATTACAGTGAT TTATAGCACGAACACATTCTTAACTGTTTGATTACCTTGTGTTAATGTTGAATGTAAACAAAACTAATGGACTTT…
GrPLDβ1	Nucleic acid sequence	ATGGATAATAACCCACACCAAAATCCTTACCCTTATCACCATGGATACCCTCCTCCAAATCAAGATCCATATGCGCCTCCGCCATATCAATACCCTTATAACTCTCCCCAATACCCTCCTGCACTGCATATGTATCCACCCCCAGTCCATGCCCTTGCTTCAGCTCCCATTGACTATGGACATTCTCATTCTTATTCTGGACCAATTCCTTATCAATATTCACACCCAATACCTCCAAATTCTTCCCAACCTGCTCCCCAATATCATGGTAGTTTTCAGTATGGTTCAACTTTTAATCCTTACCAGCAATCCCTATCTGGTCATTACCCACCTCCAAAAAGTAACCCGCAATCATCCTCCACTTATCAGCAGCCTTCACAATATCCTCCTCAATCATCC…
	Deduced amino acid sequence	MDNNPHQNPYPYHHGYPPPNQDPYAPPPYQYPYNSPQYPPALHMYPPPVHALASAPIDYGHSHSYSGPIPYQYSHPIPPNSSQPAPQYHGSFQYGSTFNPYQQSLSGHYPPPKSNPQSSSTYQQPSQYPPQSSSSYQQPAQYTPPESNSELLSTHISFSGHNRQDSTSSLAANTGSASRLYPRLDHQLSNSELLSTHNSFSGHNRQDSTSSLAANSGSASPAYPVLDHQLSNMHLSGSHPSAPASPLAPLGPPLPAATSTPDYASESSNWEGLSLGRADSANQSTFSHNDSFNGSQKGQGMQIVPFQKGSLRVLLLHGNLDIWVLEANNLPNMDMFHRTLGDMFANFSSNISKKVGGRSDEKITSDPYVTIAVAGAVIGRTFVISNNENPVWMQHFNVP…
	Promoter sequence	TTATATATTTTTTATTAAATTATATTTAATAATAATTATGTTAAAAAATTAAATTATTTATTATTTATATTAATGATCTT ATTAAAATTTAATAACAATAACAATAATCATCAACCTAAAAAAATTATGCTAAGGGTATTCTAGTCATTTTAGTTTTTTT CCTTATGCTATTACAACATCATTCCATTCAACCAAATACAAGAATACCATTACACTTCTATTCCATTCCATTCAACCAAA CAATTGAATTACTATTACAGTTCTATTCATTACACCTCTATTCAATAACAACTCTAATCCATTACAGCGAACCAAACGTG CCCTAAGGGTGTGAATGGATCAATGATGCGTTTATGTAAAAATAATATTGATGATGAGATTAGATATTCTAATAA…
	Genomic sequence	ATGGATAATAACCCTCACCAACATCCTTACCCTTGTCACCATGGATACCCTCCAAATCAAGATCCTTATGCGGCTTTTCC ATATCAATATCCTTATAACACTCCCCAATACCCTCATGCACCGCATATGTATCCGCCCTCAGCCCATGCCCCTGTTGCAG CTCCCATTGATTATAGACATGCTCATTCTCATTCTGGACAAATTCCTTATCAATATTCCCACCCAATACCTCCAAATCCT TCCCAACTCCAACATCATGGTAATTTTCAGTATGGTTCAACTCCTTATCCTTACCAGCAAACCCTATCTGGTCATTACCC ACGTCCTGAAATTAATCCGCAATCATCCTCTACTTATCAACAGCCTGCACAATATCCTCCTCAATCATCATCCTC…
GrPLDβ2	Nucleic acid sequence	ATGGATCCATACAGAAATCAATATCCATTTTGTTATCCACATAGATACCCACCACCACCAAATCAAGATCCATATCCACCTACGTCGTATCAACCACCACTTCAATACGCTTATCCACCTCAATCACAATCTTTACGTTATTGTCATTCCCATTCCCTTTCTTTTCCTGGTCCAATCCCTTTTCAACATCCATACCCAGAACCTAGACTAATTCTTCACCACAATGCTAGTTTTCAATACAATTCACAAGACCAACAACCTCCACCACCGGAAAATAAACTCGAACCACCGCCCACTAGTCCTGGTCCCGGTCATAATAGGAAAGAAAGTACTAGTTCTTTAGAATCAAATACAAATTTTAACTCCGTTGCATCATCCACTTATCCGCCATTGGATGAT…
	Deduced amino acid sequence	MDPYRNQYPFCYPHRYPPPPNQDPYPPTSYQPPLQYAYPPQSQSLRYCHSHSLSFPGPIPFQHPYPEPRLILHHNASFQYNSQDQQPPPPENKLEPPPTSPGPGHNRKESTSSLESNTNFNSVASSTYPPLDDTRPTAPASPPAPSGPSPTTELQSLVYGNPNVGNFYGYPAHTVSNKWDEGYYCRSGWCRKPILNIKSRLGRPKHSRSMEIMPFQKSEWKVLLLHGNLDIWVCDAVNMPNMDMFSKTIGDMIVMIPANVTNALEGRMQQKVTCDPYVTIAIADAIVGRTYVINNSENPVWMQHFNVPVAHYASEVHFVVKDSDVVGSQMIGIVPISVEKLYTGERIEGVYPILNSSGKPCKQGAFLRLSIQYIPMIELSFYHFGVGAGPNYCGVPGTY…
	Promoter sequence	AGAGGAACTAATTTGATCAAATCCTTATAATAAAGGAACATAGTTGGAACTTTCGCTATTAATAATCTCTCGTTAGTATA AAGCTTTAATTATTGGAGTTGCATTTAAATTTTTATAGTTGAGTTGGGTCTAGTTAGAACTGAATAAAAATTTGGATTAA TTGCATCTTACATCCTTAAATTATGACTTATATTTTAAGTTGGTTCCTATTTCATAATGTTCTCATTGAATCTTCATAAT ATTGGCATTGTTATCAATTAGGTCCTTTTTATTAGTTTAATGTCAACTTAGGCATTAAATGCAAACTCAAATTTGACGTG AAACATATTTAAAATACGTGGTCGAATTTTAAGATTGCATATATCTATTGCGTGGACAACCTTGAATTGACGTGT…
	Genomic sequence	ATGGATCCATACAGAAATCAATATCCATTTTGTTATCCACATAGATACCCACCACCACCAAATCAAGATCCATATCCACC TACGTCGTATCAACCACCACTTCAATACGCTTATCCACCTCAATCACAATCTTTACGTTATTGTCATTCCCATTCCCTTT CTTTTCCTGGTCCAATCCCTTTTCAACATCCATACCCAGAACCTAGACTAATTCTTCACCACAATGCTAGTTTTCAATAC AATTCACAAGACCAACAACCTCCACCACCGGAAAATAAACTCGAACCACCGCCCACTAGTCCTGGTCCCGGTCATAATAG GAAAGAAAGTACTAGTTCTTTAGAATCAAATACAAATTTTAACTCCGTTGCATCATCCACTTATCCGCCATTGGA…
GrPLDβ3	Nucleic acid sequence	ATGGATAATAACCCTCACCAACATCCTTACCCTTGTCACCATGGATACCCTCCAAATCAAGATCCTTATGCGGCTTTTCCATATCAATATCCTTATAACACTCCCCAATACCCTCATGCACCGCATATGTATCCGCCCTCAGCCCATGCCCCTGTTGCAGCTCCCATTGATTATAGACATGCTCATTCTCATTCTGGACAAATTCCTTATCAATATTCCCACCCAATACCTCCAAATCCTTCCCAACTCCAACATCATGGTAATTTTCAGTATGGTTCAACTCCTTATCCTTACCAGCAAACCCTATCTGGTCATTACCCACGTCCTGAAATTAATCCGCAATCATCCTCTACTTATCAACAGCCTGCACAATATCCTCCTCAATCATCATCCTCTTAT…
	Deduced amino acid sequence	MDNNPHQHPYPCHHGYPPNQDPYAAFPYQYPYNTPQYPHAPHMYPPSAHAPVAAPIDYRHAHSHSGQIPYQYSHPIPPNPSQLQHHGNFQYGSTPYPYQQTLSGHYPRPEINPQSSSTYQQPAQYPPQSSSSYQQPAQYPPPESNSDHLSSHVSFSGHNRQDSTSSLGANMRSASPAYPPLDHQLNNMHLSGSHSSAPASPPAPSVPILAAGTSTPDYASNSSNWEGPSLGRADLANRSSFSHKESFKGSQQVQGMQIVPFQKGSLRVLLLHGNLDIWVLEAKNLPNMDMFHKTLGDMFGNFSSNISKKIGGRSEGKNTSDPYVTIAVAGAIIGRTFVINNDENPVWRQHFYVPVAHHAAEVQFVVKDSDILGSEIIGVVTIPVEQIYAGEKIEGTYPV…
	Promoter sequence	TCGGCACAGTGGTCGAAAGCGAGCAATACCTTGATACTGCTCGTATTTTTATGGCACCGGCCACCGTGGTCAATATGACT GTAGGGGAAACTATAGATAAATATATACATTCCGCAAGGTATGAATATAGAATATTAAATGATTCCCTGTTGATGATGAT AAATGCTAAAATGCTCAAATGATGATTAGCAGATCAGCTTCAGCAGTGATATACGGGTCACATGAAGTCAAAGTTTCAGC TCCTTTTGCTGCTTCATTTTCATCTAGGGGCCCAAATCCAGGCTCACAACATCTTCTCAAGGTATAAATAAGCTTTGAAT TCTGTCTTTAATTCAAGGGCTTCGATATCTAAACAAATATACAGCCTGATATTGCAGCCCCTGGTGTGGACATCT…
	Genomic sequence	ATGGATAATAACCCACACCAAAATCCTTACCCTTATCACCATGGATACCCTCCTCCAAATCAAGATCCATATGCGCCTCC GCCATATCAATACCCTTATAACTCTCCCCAATACCCTCCTGCACTGCATATGTATCCACCCCCAGTCCATGCCCTTGCTT CAGCTCCCATTGACTATGGACATTCTCATTCTTATTCTGGACCAATTCCTTATCAATATTCACACCCAATACCTCCAAAT TCTTCCCAACCTGCTCCCCAATATCATGGTAGTTTTCAGTATGGTTCAACTTTTAATCCTTACCAGCAATCCCTATCTGG TCATTACCCACCTCCAAAAAGTAACCCGCAATCATCCTCCACTTATCAGCAGCCTTCACAATATCCTCCTCAATC…
GrPLDγ	Nucleic acid sequence	ATGGCTAATACAATTTGCCACGAAACTCTGTCCTTCGGAGGGTCGAGCCATGGTCAGGGCCAACAAATTCTGCCATTTAAGACCGGTAAAGAGTCCTTGAGAGTTTTGCTCTTACATGGCAACTTAGATATTTGGGTCAAGGAAGCTAAAAACCTTCCTAACATGGATATGTTCCACAAGAAGTTAGGTGATGTGTTTGGAAAGTTTAGCTTGAAGGTTGGCAACAAAGTGGAAAGCCATATGCCTAAGATAACCAGTGATCCTTATGTTACAATCTCCGTAGCTGGTGCTGTAATTGGGAGGACTTTTGTTATTAGTAATTCCGAGAACCCGGTTTGGATGCAACATTTTAACGTTTCTGTTGCACATTATGCCTCGGAAATCCTCTTTGCTGTTAAA…
	Deduced amino acid sequence	MANTICHETLSFGGSSHGQGQQILPFKTGKESLRVLLLHGNLDIWVKEAKNLPNMDMFHKKLGDVFGKFSLKVGNKVESHMPKITSDPYVTISVAGAVIGRTFVISNSENPVWMQHFNVSVAHYASEILFAVKDSDVVGSQIMGAVGIPIEQLFSGTKVEGTFPILSANGKPCKAGAVLTLSIQYIPIQQVAIYHKGLGSGPEYHGVPGTYFPLRQGCKLTLYQDAHIHDGFLPNLKIDGNVQYEHGTCWQDICNAIGQARRLIYIAGWSVYHNVRLVRETDKASKTTLGDLLKIKSQEGVRVLLLVWDDPTSRSILGYKTDLQEGIMNTNDEETRRFFKHSSVQVLLCPRTAGKGSWAKKQETGTIYTHHQKTVIVDSDAGNNKRKITAFVGGLDLCK…
	Genomic sequence	ATGGCTAATACAATTTGCCACGAAACTCTGTCCTTCGGAGGGTCGAGCCATGGTCAGGGCCAACAAATTCTGCCATTTAA GACCGGTAAAGAGTCCTTGAGAGTTTTGCTCTTACATGGCAACTTAGATATTTGGGTCAAGGAAGCTAAAAACCTTCCTA ACATGGATATGTTCCACAAGAAGTTAGGTGATGTGTTTGGAAAGTTTAGCTTGAAGGTTGGCAACAAAGTGGAAAGCCAT ATGCCTAAGATAACCAGTGATCCTTATGTTACAATCTCCGTAGCTGGTGCTGTAATTGGGAGGACTTTTGTTATTAGTAA TTCCGAGAACCCGGTTTGGATGCAACATTTTAACGTTTCTGTTGCACATTATGCCTCGGAAATCCTCTTTGCTGT…
	Promoter sequence	AGATGTGTTGATGTTAGCAATTGTCGGCAGGGAAAATAAAGGTGGAATGATAGAGGTAAGAAAGAGTTGGATTTGTGGGG ATTTAGTCCTGTCCATGGGCCGGGCCGGGTTTGGGCCGGGCCCGAGAAAAAAATTTGGCCCGACTCTTAGGCCCGGGCCC GGCCCAAAATATGGGCCTAAAATTTTACCCAGGCCTGGCCCGGGAAAAAATAATAAGCCCGAGCCCGGCCCGGCTCGATT TTTAATAAACAAAAAAAATATTTTAAAAATAAAAAAATAAAAAAAATGTTTTTAAAGTATTTTAAAATAAAAAATATATA TATTTATTATATTCGGGCCGGGCCGGGCCGGGCTTAGGCCAAAAAAGTTGAGCCCGAGCCCGGCCCATTTTTTAA…
GrPLDδ1	Nucleic acid sequence	ATGGAGGAAGCGTCGAAACAGCAGATTTACCTACACGGTGACTTGGATTTAACCATTGTTGAAGCCAGGAGATTGCCCAACATGGATTTTATGGTCAATCATCTCCGCAGTTGCTTAACCTGTGAGCCTTGCAAGTCTCCCGCACAGACTGCTGCTAAAGAAGGGGACTCCAAAATCCGCGGCCACCGTAAGATCATCACCAGCGATCCCTACGTCACCGTTTGCCTCCCCCAAGCCACCGTGGCTCGCACACGCGTCTTGAAAAACTCCCAGAATCCCAAGTGGAACGAGCATTTCATTATCCCTTTGGCTCATCCTGTCACTGAGCTCGATATTAATGTCAAAGACAACGACCTCTTCGGCGCTGACGCAATCGGCACTGCCAAAATCCCTGCCTCG…
	Deduced amino acid sequence	MEEASKQQIYLHGDLDLTIVEARRLPNMDFMVNHLRSCLTCEPCKSPAQTAAKEGDSKIRGHRKIITSDPYVTVCLPQATVARTRVLKNSQNPKWNEHFIIPLAHPVTELDINVKDNDLFGADAIGTAKIPASRIATGEHITGWFPLIGPSGKPPKPDSAIYLDMKFTPCENNPLYKQGVASDPEQAGVRHTYFPLRKGSQVTLYQDAHVTDDLLPKIELDDGKVYSPAKCWEDICYAISEAHHLVYIVGWSVFHKVKLVREPTRPLPRGGDLTLGELLKYKSEEGVRVLLLVWDDKTSHDKFGIRTAGVMQTHDEETLKFFKHSSVTCVLAPRYASSKLGYFKQQVVGTMFTHHQKCVLVDTQAAGNNRKITAFVGGIDLCDGRYDTPEHRILRDLDT…
	Promoter sequence	TCGAATAAGAAGAAATGTTAAAGGTACCAGCTGCCTGATAATGGAGAAAAAATTACGTAGATTATAGCAGGAAACCCCAC AGTTTTTTTCGTATGATTATACCTTCAAACTTCTATATGTTATTTATAATGTAACATTTTCAGGTATCTAAAAAGTTTGA GCTTGTGCCCGCGTAACGACTGTCAACTGGCTCCACGTTATACTCCAATTCATGACCATATAACGATCGTCGATTGAGAC TTCTACATAAACTTCTACCCATGACTATACAAAGTAAAATCACCCTGAAATTTGACTTTCACAAGATAGGTTTCGAAGGC AATAGTCTCATCTCGATAGGATATATGAAATGTGTGCATCTCGAAGTGATATCACATCACCGATGACAAAAGAAT…
	Genomic sequence	ATGGAGGAAGCGTCGAAACAGCAGATTTACCTACACGGTGACTTGGATTTAACCATTGTTGAAGCCAGGAGATTGCCCAA CATGGATTTTATGGTCAATCATCTCCGCAGTTGCTTAACCTGTGAGCCTTGCAAGTCTCCCGCACAGACTGCTGCTAAAG AAGGGGACTCCAAAATCCGCGGCCACCGTAAGATCATCACCAGCGATCCCTACGTCACCGTTTGCCTCCCCCAAGCCACC GTGGCTCGCACACGCGTCTTGAAAAACTCCCAGAATCCCAAGTGGAACGAGCATTTCATTATCCCTTTGGCTCATCCTGT CACTGAGCTCGATATTAATGTCAAAGACAACGACCTCTTCGGCGCTGACGCAATCGGCACTGCCAAAATCCCTGC…
GrPLDδ2	Nucleic acid sequence	ATGGAGGAAGGGTCGAAGCAGGTGATTTACCTTTACGGTGATTTGGATTTAACCATTATTGAAGCTCGGAAGCTACCTAACATGGATTTAGTGTCTAATCATCTTCGTAAATGCTTAACTTGTGAGACCTGTAAAGCTCCATCACAAGCAGCAGCTGCTCAAGAACCAGGGGAAGTTGGTAAAGTCCACCACCACCATAAAATCATGACCAGCGACCCTTACGTCACCGTTACGGTGCCACAATCGACTTTAGCTCGTACACGCGTGTTGAAGAGCGCTGACAACCCGGAATGGAACGAGAGGTTCATAATCCCCATGGCTCATCCTTTAACTGAGCTAGAAATTAACGTCAAAGACGACGACCTGTTAGGCGCTGAAGTCATTGGCACTACCAAATTC…
	Deduced amino acid sequence	MEEGSKQVIYLYGDLDLTIIEARKLPNMDLVSNHLRKCLTCETCKAPSQAAAAQEPGEVGKVHHHHKIMTSDPYVTVTVPQSTLARTRVLKSADNPEWNERFIIPMAHPLTELEINVKDDDLLGAEVIGTTKFLAQKIATGERITGWFPLIGSSGKPPKPTTAIHIDMKFTPCEENPLYKQSLASDPEQGGVRHTYFPMRKGNKVTLYQDAHVPDGMLPKIELDDGKVFNQGKCWEDLCYAISEAHHMIYIAGWSVFHKVKLVREPTRPLPRGGDLNLGELLKYKSEEGVRVLLLVWDDKTSDKFGIRKMGLMQTHDEETLKFFKHSSVMCVLAGRYAASKLGYFKQKVVGSMFTHHQKFALVDTQAAGNNRKITAFVGGIDLCDGRYDTPEHRILHDL…
	Promoter sequence	AAATTTTTTTAGTCTAAGTTAGATCCTGAATTTATTAATTATTTCCACATTAGGGTTGAATAAGGCAGCTATTTCAACAT TGGGATTTGATTTTTTTATCCAAATTAGTCTCTAAAATTAACAATTGTTATCATACTGAGACATTGGAGTATGAACTTTA GAATTTTCAAGAAAAAATTAAGGACCAAATTGAATAAAATGAAAAGTTGAAGCCCAATGTAGAGATAAAATAATGAAAGA GACAAAAGTATGGTAAAAGAATCTTTGTAAAAATTCTGACCACGAAACTTAGCAGATATTTTGTAGGGTGGAAAGTTAGT GTGAGTGATTAGTACTAGCGAGTAGGCTCCACAGATATTCCATTACTAAGCATTTCTCAGTTGTCGTTAAGCCAA…
	Genomic sequence	ATGGAGGAAGGGTCGAAGCAGGTGATTTACCTTTACGGTGATTTGGATTTAACCATTATTGAAGCTCGGAAGCTACCTAA CATGGATTTAGTGTCTAATCATCTTCGTAAATGCTTAACTTGTGAGACCTGTAAAGCTCCATCACAAGCAGCAGCTGCTC AAGAACCAGGGGAAGTTGGTAAAGTCCACCACCACCATAAAATCATGACCAGCGACCCTTACGTCACCGTTACGGTGCCA CAATCGACTTTAGCTCGTACACGCGTGTTGAAGAGCGCTGACAACCCGGAATGGAACGAGAGGTTCATAATCCCCATGGC TCATCCTTTAACTGAGCTAGAAATTAACGTCAAAGACGACGACCTGTTAGGCGCTGAAGTCATTGGCACTACCAA…
GrPLDδ3	Nucleic acid sequence	ATGGGGGAAGATGTTTCGGATCCTGTTGTATTTTTGCATGGCGACCTTGATTTGAAAATCATCGAAGCTCGATGTTTGCCAAACATGGATTTAATGGCGGAGCGTCTCCGTCGATGTTTCACGGTGTTCGACGTGTGCAAAGCCCCGTGTACTAGAGGAAAGAAGAAGAACCACCGCCACCATAATATCATCACCAGCGACCCTTACGTAACGGTTTGCCTAGCCGGTGCTACGGTGGCGCGCACGCGCGTGATTTCGAATTCCCAAAACCCGATTTGGAACGAGCGCTTCAAACTAGCCCTCGCCCACCCCACATCTCAAATCGAGTTTCACGTTAAGGATAATGACTTGTTCGGCGCTGATTTAATCGGAGTCGCAACGGTGCCTGCGGTTAAGGTT…
	Deduced amino acid sequence	MGEDVSDPVVFLHGDLDLKIIEARCLPNMDLMAERLRRCFTVFDVCKAPCTRGKKKNHRHHNIITSDPYVTVCLAGATVARTRVISNSQNPIWNERFKLALAHPTSQIEFHVKDNDLFGADLIGVATVPAVKVLSGETISGWFPIIGSYGKPPKPDCAVHLEMRFIKCEEMPSYRYGMAANPTEFGIRNCYFPVRHGGSVTLYQDAHIQESMVPEIELENGTLFKHESCWEDICHAILEAHHLVYIAGWSIFSHVKLVREPTRPLPNGGNLSLGDLLKYKSEEGVRVLLLVWDDKTSHSKFFINTAGVMQTHDEETRKFFKHSSVSCVLSPRYASSKLSIFKQQDVVWHVIQVVGTLFTHHQKCVIVDSQASGNNRKITAFVGGLDLCDGRYDTPEHRL…
	Genomic sequence	ATGGGGGAAGATGTTTCGGATCCTGTTGTATTTTTGCATGGCGACCTTGATTTGAAAATCATCGAAGCTCGATGTTTGCC AAACATGGATTTAATGGCGGAGCGTCTCCGTCGATGTTTCACGGTGTTCGACGTGTGCAAAGCCCCGTGTACTAGAGGAA AGAAGAAGAACCACCGCCACCATAATATCATCACCAGCGACCCTTACGTAACGGTTTGCCTAGCCGGTGCTACGGTGGCG CGCACGCGCGTGATTTCGAATTCCCAAAACCCGATTTGGAACGAGCGCTTCAAACTAGCCCTCGCCCACCCCACATCTCA AATCGAGTTTCACGTTAAGGATAATGACTTGTTCGGCGCTGATTTAATCGGAGTCGCAACGGTGCCTGCGGTTAA…
	Promoter sequence	TGAATCAAATCGAGAAATAAAGAAAAATTATTCAAAGACGGTCAATGAGAAAAATGAAGATGATAAATAGCAATGTAAAA GGTAGGCAAGGTAGGTTACAGCAGCTTGAAAATAAAATTGTTTTTGTTTTTAGTAATTAATTAGTGTTCATATTGGTGTT GGCAATAACCGGAGAACAACAAAGTCACTGCCGTGTAGGGACGTTGTTTCCGAAACAGCAGAATCCCAGTTTGTTTTCTC CGACTAAAGCCAACGGCCAAAACCGAAGACTGTAACAGGGAGCGGAATTCCGGAAGATTACGGGTTTGTTTCTTTTTGGC TAATGTGGTTCTGTTTCTTATTTATGCTGGGAAAAAAGGTAGTGTTTTAAGATACACGTGACAGTTATTTACGCC…
GrPLDδ4	Nucleic acid sequence	ATGTCGAGCGATACTCCAAATGCTGTTGTATGTCTGCATGGCGACCTTGAGTTGAAAATCATCGAAGCTCGATGCTTGCCAAACATGGATTTACTATCGGAGCGTCTCAGACGATGCTTCACGCCATTTGACCCATTTTCTAGACGAAAGAAGAACCATCGCCACCGTAAGATAATCACCAGCGACCCGTACGTAACGGTTTGCCTAGCCGGTGCCACAGTGGCGCGGACACGGGTGATTTCAAATTCTCAACACCCTGTTTGGAATGAGCGCTTCAAGATCCCCTTGGCCCACCCAACATCTCAATTCGAGTTCTACGTCAAGGACAATGATGTGTTCGGCGCTGATTTGATAGGGGTGGCAATCGTTCCAGCAGTTGAGGTCCTCAGAGGTGAAATA…
	Deduced amino acid sequence	MSSDTPNAVVCLHGDLELKIIEARCLPNMDLLSERLRRCFTPFDPFSRRKKNHRHRKIITSDPYVTVCLAGATVARTRVISNSQHPVWNERFKIPLAHPTSQFEFYVKDNDVFGADLIGVAIVPAVEVLRGEIISGWFPIISSYGKPPKPDCAVHLEMKFIKCEEMSFFKYGMATNSNEFGIRNCYFPARHGGSVTLYQDAHVMQSTLPPIMLENGTVFKNEPCWEDICHAILEAHHMVYIVGWSVFHEVRLVREPTRPLPKGGSLSLGDLLKYKSEEGVRVLLLVWDDKTSHSKFFINTAGVMQTHDEETRKFFKHSSVTCVLSPRYASSKLSIFKQQVVGTLFTHHQKCVIVDSLAYGNNRKITAFLGGLDLCDGRYDTPEHRLFRDLNTVYREDFH…
	Promoter sequence	TTAAGACTAATTTAGATATGTGTTGTAGGTCAGCCACGTTCTCCGGCAGAAATCACATGGAAGCTTCCTTTATAAATCAT ATTATATTTAATAAGAGGAAGCATTTATTTATATTATTGTAAAATTGAAATAATTTTACAACACCTTCTAATTTTTATAC AAATAAATATTTTAATAATCTAATTGTTAAATTTATTTAAATAATAATAGTTACTGTTAACTCTTTTTGGTGACCAATCT CAAATGATTTTTTTTTAAACAAAAGCCAGTGTAAGAAATTACATTGATATGGTATATCTTTTGCAAAAAAATTTGGTTAT GCCTTTTGCCTTTTCAGGCTCCCTCCTTCCATGTTCATCTTTTTGGGTTTTTTTTCTTCTTTTTTTTTAAGTTTG…
	Genomic sequence	ATGTCGAGCGATACTCCAAATGCTGTTGTATGTCTGCATGGCGACCTTGAGTTGAAAATCATCGAAGCTCGATGCTTGCC AAACATGGATTTACTATCGGAGCGTCTCAGACGATGCTTCACGCCATTTGACCCATTTTCTAGACGAAAGAAGAACCATC GCCACCGTAAGATAATCACCAGCGACCCGTACGTAACGGTTTGCCTAGCCGGTGCCACAGTGGCGCGGACACGGGTGATT TCAAATTCTCAACACCCTGTTTGGAATGAGCGCTTCAAGATCCCCTTGGCCCACCCAACATCTCAATTCGAGTTCTACGT CAAGGACAATGATGTGTTCGGCGCTGATTTGATAGGGGTGGCAATCGTTCCAGCAGTTGAGGTCCTCAGAGGTGA…
GrPLDδ5	Nucleic acid sequence	ATGGGTCGTGACAAATTCCCAAGCAAAAGGGAGATTGAGGGAGCAACTTTCCTTCATGGCGAACTTGATTTCTGGATTATAGAAGCTAAATCTCTTCCAAATATGGATTTAAATTCAGACAGAATGAGGAGATTGTTTTCAATGTGTAGCTCTGGAAACAAAAAGAAGGCCTCTATCAAGCCCTTTGGCAAGACCTCTAGCAAGCATACTATGAATACTAGTGACCCTTATGTATCTGTTTGCCTTTTGGGGGCTACAGTTGCGCAATCTAGAATAATTTCTAATTGCGAGAACCCCGTGTGGGATGAACATTTTGTTGTGCCAGTTGCACACCCTGTAGGAAAAATTGAGTTTCATGTCAAGGACAATGATGTTCTAGGTGCTGAACTTATAGGAGTA…
	Deduced amino acid sequence	MGRDKFPSKREIEGATFLHGELDFWIIEAKSLPNMDLNSDRMRRLFSMCSSGNKKKASIKPFGKTSSKHTMNTSDPYVSVCLLGATVAQSRIISNCENPVWDEHFVVPVAHPVGKIEFHVKDNDVLGAELIGVVEIAVEKVVTGDEISGWFAIVGNSKSDRNPELHVSLQYKPVSVNPIYQQGVGRGPDYTGVPYTYFPLRKGGNITLYQDAHVPESMLPEIPLDNGKSFKQGSCWEDICHAILDARHLIYVVGWSVFHPIKLVRESTKPLPEEGQLSLGELLKYKSQEGVRVILLIWDDKTSHDKLLLKTEGVMQTHDEETRKFFKRTNVHCVLSPRYASSKLSFFKQQVVGTLFTHHQKCVILDSQGSGETRKITAFVGGLDLCDGRYDTPEHRLFQ…
	Promoter sequence	GTATTGAGAGGGAATTGTATGGAACTCATAACTCCTTTATTTGTGTCAAGGGTCTCGGATATGTAACTGCTCAAGACATC ATCTTATCACCTTATGTGGAAATTGTTGATAATACACAACATATAGCTAGCCCAATCAAACCAATTGATTTGTATATTAG ATTACAAATCAAGAAAAATATAAAATACGATATAAAAACGTTAGAAAACTTTTACGACAAAAGTTATCCTATAGATATTG TATTCATACATGTTCAAAATGCGAATCATATATACAATATTATAAGACGAAGTATTTAAATGATGTAGATTAATTGGCAT ATACCTTTACTAAGTAATAGGAAAACATATTGATTATATCAAAATTAGAGAGCAACAAAAATTTTAATTTAGGAT…
	Genomic sequence	ATGGGTCGTGACAAATTCCCAAGCAAAAGGGAGATTGAGGGAGCAACTTTCCTTCATGGCGAACTTGATTTCTGGATTAT AGAAGCTAAATCTCTTCCAAATATGGATTTAAATTCAGACAGAATGAGGAGATTGTTTTCAATGTGTAGCTCTGGAAACA AAAAGAAGGCCTCTATCAAGCCCTTTGGCAAGACCTCTAGCAAGCATACTATGAATACTAGTGACCCTTATGTATCTGTT TGCCTTTTGGGGGCTACAGTTGCGCAATCTAGAATAATTTCTAATTGCGAGAACCCCGTGTGGGATGAACATTTTGTTGT GCCAGTTGCACACCCTGTAGGAAAAATTGAGTTTCATGTCAAGGACAATGATGTTCTAGGTGCTGAACTTATAGG…
GrPLDε	Nucleic acid sequence	ATGGAGAGTAAGCAAAAGTTCCTCCATGGAACACTTGAAGCCTCCATCTTTGAAGCAACACCTTACACACCTTCATTTCCCTTCAATTGTATGGTTGCAAATGGAAAGCCAACCTACGTAACGATCAAGCTGGAGAATAAGAAGGTAGCAAAGACAACCCTGGAACGAGATCGTGTATGGAACCAAACATTTCAAATTCTGTGTGCTCACCCACCTGATTCAATCGTCACCATTACAATGAAAACAAAGTGTTCCATCTTAGGCAAATTCAGCATCCAGGCAAGGCAAATACTAAAGGACTCAAGTTTGATCAATGGCTTCTTTCCTCTCCAACTTGAAAATGGTAAAACCAGCCCAGAAGTAAAGCTGAGGTTCATGTTGTGGTTCAAACCAGCGGAG…
	Deduced amino acid sequence	MESKQKFLHGTLEASIFEATPYTPSFPFNCMVANGKPTYVTIKLENKKVAKTTLERDRVWNQTFQILCAHPPDSIVTITMKTKCSILGKFSIQARQILKDSSLINGFFPLQLENGKTSPEVKLRFMLWFKPAEFEPSWGRVIDSGGFQGLRNATFPQRSNCNVKLYQDVHHTSAFQPPFSSFSSAPTKLWEDVYKAIEGAKHLVYIAGWSFNPNMALVRDPETSIPHARGVKLGELLKRKAEEGVAVRIMLWNDETSLPFIKNQGVMRTHDEDAFAYFKHTKVVCKLCPRLHHKFPTLFAHHQKTVTVDTRAAHGSLINDREIMSFVGGVDLCDGRYDTEQHSLFRTLNMESHCFDFYQTNISGASLHKGGPREPWHDAHACITGEAAWDVLANFEQRW…
	Promoter sequence	CATGCATGAAATTTAATCCAAAATCAAACCATTCAAGCTCATAGAACTTTTCATTTACAATTGCTCATGTTATTTCTCTA AATAATTAACAAATGGAATAATATAAAACGTATGAACTACTACCTTTAACAATTCTTCGAACTAAATCAAATCTAAATAA CCATAAAATTCATTAGTTTGTTAACATAAATTTGCATACTAGATATGTTTTAATCAAATATATTATTTAATTATAAAATC TACTATAGCGATATAAATAAATCAGTTAATATTCATTTTCATGAACAAATGAGATGCTTAAAACAATATGTAACACATGT AATTAAAACTTAAAAAGAAGACCATATCAAAATATTTAAATCATATATCAAGTTGATTTAATATTTAAAAACATA…
	Genomic sequence	ATGGAGAGTAAGCAAAAGTTCCTCCATGGAACACTTGAAGCCTCCATCTTTGAAGCAACACCTTACACACCTTCATTTCC CTTCAATGTAAGTTGTTTTGGTTTTATTAATTTCCACGATGATCACAATAATTTTGATGTCCTTTACAAACTTACAAGTT TGTTTGCTTGTTTTGAAGTGTATGGTTGCAAATGGAAAGCCAACCTACGTAACGATCAAGCTGGAGAATAAGAAGGTAGC AAAGACAACCCTGGAACGAGATCGTGTATGGAACCAAACATTTCAAATTCTGTGTGCTCACCCACCTGATTCAATCGTCA CCATTACAATGAAAACAAAGTGTTCCATCTTAGGCAAATTCAGCATCCAGGCAAGGCAAATACTAAAGGACTCAA…
GrPLDζ1	Nucleic acid sequence	ATGGCGACGGAGCAATTGATGCCCGGAGGCGGTTTCCGGCACTTCCAGATGCAATCGGATACTTCACCGTCGATGATGTCATCGTTTTTCTCGTTTGCTCCAGGTGTCACCCCTGAAGCAACTCGGATTTTCGACGAGTTACCTAAAGCTTCCATAGTCTCTGTCTCCAGACCTGACGCCGGCGATATCAGTCCCATGCTCTTATCTTACACTATGGAATTCCAATACAAACAATTTAGGTGGCAGTTATTGAAGAAAGCTTCAGACGTTTTCTACCTACACTTTGCTTTGAAGAAACGATTGTTTATTGAAGAAATTCACGAGAAGCAGGAACAGGTTAAAGAATGGCTTCAAAATCTAGGAATAGGAGATCATCCGCCAGTTGTTCACGATGATGAT…
	Deduced amino acid sequence	MATEQLMPGGGFRHFQMQSDTSPSMMSSFFSFAPGVTPEATRIFDELPKASIVSVSRPDAGDISPMLLSYTMEFQYKQFRWQLLKKASDVFYLHFALKKRLFIEEIHEKQEQVKEWLQNLGIGDHPPVVHDDDERDDDAVPLHHDESAKNRDVPSSAALPVIRPALGRQSSISDRAKVAMQEYLNHFLGNMDIVNSREVCKFLEVSKLSFSPEYGPKLKEAYVMVKHLPKIAKNDDSDRCCACHWFNCCNDNWQKVWAVLKPGFLALLEDPFDAKPLDIIVFDVLPASDGNGEGRVSLAEEVKERNPLRHSFKVTCGVRSIKLRTKSSAKVKDWVAAINDAGLRPPEGWCHPHRFGSFAPPRGLTEDGSQAQWFIDGMAAFDAIASAIEDAKSEIFICG…
	Promoter sequence	TGTATCCAAATATGCAGTTTGGTTTTACTTCAATGTTTCTGAATGAATAATTAATTTTGCTGTGTAGCTTGTTGCTGCTT TCACCAATGGACCACAGTACTTCTATGCATCTTTATATGCAGGACTTTACTATGAATCTCAGGTTTGTTCTGGTCCTTCA GTTGTTACTACATCCATTATCTTTGTAATGTATGTGTCACACTCGGTCAGGGTGAGCGATGGATGTATTTGATGTTTCTT GAATTGTTGTGTACTGCTTTTCACTTTGCAGAAGAAAGCAGATGCAGCCAAAGTTCATATACTTTCAGCATGCAACTCTC CTTATGGACATAGGTTTGAACTAAGAATGTATTCACATTTAGGACCACTACTACTAATAGCAATACACCATCATT…
	Genomic sequence	ATGGCGACGGAGCAATTGATGCCCGGAGGCGGTTTCCGGCACTTCCAGATGCAATCGGATACTTCACCGTCGATGATGTC ATCGTTTTTCTCGTTTGCTCCAGGTGTCACCCCTGAAGCAACTCGGATTTTCGACGAGTTACCTAAAGCTTCCATAGTCT CTGTCTCCAGACCTGACGCCGGCGATATCAGTCCCATGCTCTTATCTTACACTATGGAATTCCAATACAAACAAGTTAGT TTTTAGCTTCATTATTCAATTAGAAGATCTTAACCGCTTGCTTTCTTTTTTTATGTATATATTTAGTAATTTGTTCATTT TGATTCTTCAGTTTAGGTGGCAGTTATTGAAGAAAGCTTCAGACGTTTTCTACCTACACTTTGCTTTGAAGAAAC…
GrPLDζ2	Nucleic acid sequence	ATGGAGTCGGAGCAGTCGATGCTTGTAGGTGGAGCCCGGTACTACCAGATGCAATCGGAGCCGTTATCATCCACGATATCATCGTCCGCTGAGTCAACTCGGATTTTCGACGAGTTACCAAAAGCTACCATCGTCTCTGTCTCCAGACCCGATGCCGGGGATATCAGCCCCATGCTCTTATCTTACACCATCGAATTCCGATACAAACAATTTAAGTGGCGGTTAATGAAGAAAGCTTCGCAGGTTTTTTACTTGCATTTTGCCTTGAAGAGACGGTTGTTTATTGAAGAAATTCACGAGAAGCAAGAGCAGGTTAAAGAATGGCTTCAAAATCTAGGAATAGGAGAACATGCGCCGGTTGTGCAAGATGATGATGAACCGGATGATGATGCTCTTCTT…
	Deduced amino acid sequence	MESEQSMLVGGARYYQMQSEPLSSTISSSAESTRIFDELPKATIVSVSRPDAGDISPMLLSYTIEFRYKQFKWRLMKKASQVFYLHFALKRRLFIEEIHEKQEQVKEWLQNLGIGEHAPVVQDDDEPDDDALLLQQDESVKNRDVPSSAALPVIRPALGKQSSMSDRAKVAMQEYLNHFLGNMDIVNSREVCKFLEVSKLSFSPEYGPKLKEDYVMAKHLPKLAKDDDSDKCCACHWFNCCNDNWQKVWAVLKPGFLALLADPLDTKPLDIIVFDVLPALAGNTEGRASLAAEVKERNPLRHAFKVTCGSRSVRLRTKSSGKAKDWVAAINDAGLRPPEGWCHPHRFGSFAPQRGLTEDGSQAQWFVDGRAAFDAIASSIEDAKSEIFICGWWLCPELY…
	Promoter sequence	AATCTAATTAATTGATAATGAAACTTTCAAATATCTTTTAATTTATATTTGATTGAAATGACATTAATTTCGTGATAGAT TAATTGCACTAATTCTTTACTTGGCCCGAGTCTTTTGTGGCTTTACACCATTACGACTTTTATCTTTCAGGCAATACTTC TGGACCGTAACGCTGTAAACGCATTCTCCAAGCTTGACGCTTGTTTTTGGGAGTATACTATCTAATAGAAAAGTCCAACT CTTCCTAAATTTTTGTTTGATAAAAATATACTTTGTCAAGGTGGAAATTGCTGACAATTTGTTGCTTTGCGAGGGGTGAA GTATACAATCCCTTGTCAGCGTTCTATGTTTGAAATATCTGTAGCCTCGCCATTTCTTGCTGGGTGGATCACTCG…
	Genomic sequence	ATGGAGTCGGAGCAGTCGATGCTTGTAGGTGGAGCCCGGTACTACCAGATGCAATCGGAGCCGTTATCATCCACGATATC ATCGTCCGCTGAGTCAACTCGGATTTTCGACGAGTTACCAAAAGCTACCATCGTCTCTGTCTCCAGACCCGATGCCGGGG ATATCAGCCCCATGCTCTTATCTTACACCATCGAATTCCGATACAAACAAGTAAGTTCTTTTTTCAATCAAATTTTTCTA CAATTATTTTCAATAGTTTAAATTCCAATTACATGTTTTGCCCTTACCTTCTTTTCTTTCCTGGTCATACTAATTTCTTC ATTTTGATTCTTCAGTTTAAGTGGCGGTTAATGAAGAAAGCTTCGCAGGTTTTTTACTTGCATTTTGCCTTGAAG…
GrPLDζ3	Nucleic acid sequence	ATGGCGTCGGATCAAGGTGGTTCACAGTACTACCAGGTGCAATCGGAGCCGTTAACGCCGTCGATGATGTCATCATTCTTCTCGTTCGCTCCAGGTGTTGCTCCTGAGTCAACTCGCATTTTCGACGAGTTACCTAAAGCGACCATCGTATCCGTGTCTAGACCCGACGCTGGCGATATCAGTCCCATGCTTTTATCTTACACCATCGAATTTCGATACAAACATTTTAAGTGGCGGTTATTGAAGAATGCTTCACACGTTTTTTACTTACACTTCGCTTTGAAGAAACGGCTGTTTATCGAAGAAATTCACGAGAAGCAAGAACAGGTTAAAGAATGGCTTCAAAATCTAGGAATAGGAGACCATGCGCCGATTCTGCACGATGACGATGAACCGGAT…
	Deduced amino acid sequence	MASDQGGSQYYQVQSEPLTPSMMSSFFSFAPGVAPESTRIFDELPKATIVSVSRPDAGDISPMLLSYTIEFRYKHFKWRLLKNASHVFYLHFALKKRLFIEEIHEKQEQVKEWLQNLGIGDHAPILHDDDEPDDDANLLHHDESAKNRDVPSSAALPVIRPALGRQSSMSERAKVAMHKYLNNFLGNMDIVNSREVCKFLEVSKLSFSQEYGPKLKEEYVMVKHLPKIARNDDSDRCCACRWFDCCNDNWQKVWAVLKPGFLALLGDPFDTKLLDIIVFDVLPASDGNGEGRVSLASEVKERNPLRHAFKVACGVRSIRLRAKSSSRVKDWVAAINDAGLRPPEGWCYPHRFGSFAPPRGLTEDGSEAQWFVDGGAAFNAIASAIEDAKSEIFMCGWWL…
	Promoter sequence	CTAATTAGTTTAATTTAAGTTATAAAATATAAGATTCTCATATGGTTATGCTTTTCTTTTTGGGTCATTGTTTTTTGACT TTATAATATTTAGCAAGATTTCATGTTTTTCAATTTTTTTTAGAATAATATCATAATGTGTGATATGAACACGTTGCTTG CTGTTAACTTTTTCTTTTATTAAACAATAGATTTGTTAATTTATTAATTTTTATCAACTGAACTTGGCTTTAAAGGAGAT AATTTTGCCTCACAAATGAAAATTTGAGCAATCCTTTTATCTTTATGACACCAATGGCAGCACAAGAAAATGGAGAAAAT GATGATGAGTTTGTAGAATGTTTTTAGTACTTAACAAAAGAAAAAGTGTAGGTTTTAGTTATAGATGTGGGTATT…
	Genomic sequence	ATGGCGTCGGATCAAGGTGGTTCACAGTACTACCAGGTGCAATCGGAGCCGTTAACGCCGTCGATGATGTCATCATTCTT CTCGTTCGCTCCAGGTGTTGCTCCTGAGTCAACTCGCATTTTCGACGAGTTACCTAAAGCGACCATCGTATCCGTGTCTA GACCCGACGCTGGCGATATCAGTCCCATGCTTTTATCTTACACCATCGAATTTCGATACAAACATGCAAGTCTTCGATCA AATCCTTTTTGAATAGTTTAAAATAAGTGTAGATTCGAAATGCATCTTTCGATCTAAACTTTTTATATTTTTATTTATTT TATTTCTTGCTTCGGTTGTTCAGTTTAAGTGGCGGTTATTGAAGAATGCTTCACACGTTTTTTACTTACACTTCG…
GrPLDζ4	Nucleic acid sequence	ATGTCTTCAGAGAGACTCATTGCAGAAGATGTTATGCGGTCTGATGAACCAAGGTATGGTTCAACAGCGACATTGGCATGGTCTGGTTCCTTCGTACGATGTGGTGAAAACGATTCCATCTTCGAAGAACTTCCAAAGGCAACCATTGTATCGGTTTCGAGGCCTGATACAGGAGATATGAGTCCCATGCTTCTATCTTACACCATTGAAGTTCAATATAAACAGTTCAAGTGGAGATTATTGAAGAAGGCTTCACAAGTTCTATATCTACACTTTGCGTTGAAGAAGCGTGCGCTTATTGAGGAATTTCACGAAAAACAAGAACAGGTTAAAGAATGGCTTCAAAGCTTAGGGATAGTTGACCAGGTTGCGGTCGTGCAAGATGATGATGAACCTGAT…
	Deduced amino acid sequence	MSSERLIAEDVMRSDEPRYGSTATLAWSGSFVRCGENDSIFEELPKATIVSVSRPDTGDMSPMLLSYTIEVQYKQFKWRLLKKASQVLYLHFALKKRALIEEFHEKQEQVKEWLQSLGIVDQVAVVQDDDEPDDGAFPLHNEGSLRNRNVPSIAALPILRPTLGGQQTVCDKAKVAMQGYLNHFLGNLDIVNSREVCKFLEVSKFSFSREYGPKLKEGYVMVKHLSKVTGDDDVGCFPCQWFSCWSNNWRKVWAIMKPGFLALLEDPFDTKLLDIIVFDVLPTSNEDMKSQVYLAEQIKEHNPLYYAFRVSCGSWSMDLRVTSSGKAKQWVAAINDAGIGAPEGWCYPHRFSSFAPPRGLNEDGSQAQWFVDGKAAFEAIASSIEKAKSEIFITGWWLC…
	Promoter sequence	GTTTTACCTTTTACAAATTTAGTTTACATACTATAATTTATAGCTTTAGTCCTTTATTTTTTAAATTATGTATTTTGAAG GTTAATATATTGATTGGTATTTGAGTTTGGTTTTAATATTCAATTTGATATCTGTAATTTTTTTGTCCCAATTTGGTATT TAAGTTCGGCTTCAACATTCAAATTGGTTTATAAGAATTTTCAATTTGATACTTGATTTTTTTGTTCCAATTAATCACTC GAGTTTGGATTTATTGAACAATTTAGTACTCGAGTTTTTTGTTCCAATTAAGTATCTATGTTTTTTTACTAGAATACACG TTTCAAATATTCATTAAGCTACATCATGACGTTTGACTTAGATACCAAATTGAACATTGAAATCAAACTCATATA…
	Genomic sequence	ATGTCTTCAGAGAGACTCATTGCAGAAGATGTTATGCGGTCTGATGAACCAAGGTATGGTTCAACAGCGACATTGGCATG GTCTGGTTCCTTCGTACGATGTGGTGAAAACGATTCCATCTTCGAAGAACTTCCAAAGGCAACCATTGTATCGGTTTCGA GGCCTGATACAGGAGATATGAGTCCCATGCTTCTATCTTACACCATTGAAGTTCAATATAAACAGTTCAAGTGGAGATTA TTGAAGAAGGCTTCACAAGTTCTATATCTACACTTTGCGTTGAAGAAGCGTGCGCTTATTGAGGAATTTCACGAAAAACA AGAACAGGTTTTCCCTTTTCCCTTGCACTTTATGCTATTTTCTATGCTTGCAAACTTGTTTATAAAATTTGCTTT…
GrPLDφ1	Nucleic acid sequence	ATGGTGCTTAGGTACAGTATTATCGTATCCTTCTTGTTGTTTTTGGTGGTCAACTTGACTCACCCACGTTTCACTGAGTCACTGCCACGATGCAAAGCTTGGTTGGTCCAATCCATCCCAACTGACATGCCCTATCTCCCTCCAGTCCCTGGTGTTCTTTCCACTGGTGATGTTTTTAAGTGGTTGGCTTACAATTCAACCGACAAGCTTGATATAATAGCTCAATATTGGCAATTGAAAGCACATCCAGAGGATTCTCGTTCGGGGGATTATGGATACTCAAAGGCTGATATGCATCGTTTTGGTGCCCATCAAGGTTTTTCTGTTTATACTGCGCTGGAAAATGCTGCTGATCGTGATGTTGATATCAGGTTAGTACAGCACTCTGGAGTGTATCCT…
	Deduced amino acid sequence	MVLRYSIIVSFLLFLVVNLTHPRFTESLPRCKAWLVQSIPTDMPYLPPVPGVLSTGDVFKWLAYNSTDKLDIIAQYWQLKAHPEDSRSGDYGYSKADMHRFGAHQGFSVYTALENAADRDVDIRLVQHSGVYPDYTKEPSSLAARRPNVKSVTLLLDKWWGSGIVHAKVWISDNRDVYIGSANNDWKSLTQVKEVGIYLVGCPKVARKVGVYFQNLWRLAHLDDSAYTTTILDQQWQIQRKVPCWSHFIESDMRCTPQLPRFEEIPYVAGYPTLSDPKILKLIIDAPGYDYTSSVPQSSYLSFSPPELSFGRFQPDEQGWLDTIKSVSDGGTVRISTMDWLGQSQYMDRTVYWSSLSTAISEVVFSKHAKVKILVAYWAHFINNTDLYLKSLLYSNVLC…
	Promoter sequence	GGATGCTCACAGATTAGCAAAGAATGCGCTTGAGAAAGGAGAAAATACTTATCTGAGAGGAGTAGATCTGGAGAGCCACG CTTCTGCCTCGGTAGGAATTTGGTCAAGAAATCCAGATTGATGAAATGTTTCACAGGAAAAGAAATCAAAACAGATAGCA GAAGTGATATATTAATGCTTTGGGGACTGCTATTAATGGAACGTTAGAGCTTTGGAAATGATAATTCAACAGACGCTATT GGAGTCTAGTTGTTCCTTTTGACTGGGTTAGGTGTTAAATTATTTTTCTCTTTTATTGCATTTCAGTTTCCAATAAGGTA GTCAGAAGGTTGATAGTCTTTTTTCAATAGGTTTTTAATGTAGTTTAATTTTGACAGACAGTTGGGCCACTAATT…
	Genomic sequence	ATGGTGCTTAGGTACAGTATTATCGTATCCTTCTTGTTGTTTTTGGTGGTCAACTTGACTCACCCACGTTTCACTGAGTC ACTGCCACGATGCAAAGCTTGGTTGGTCCAATCCATCCCAACTGACATGCCCTATCTCCCTCCAGTCCCTGGTGTTCTTT CCACTGGTAAACGTAATCTTCTACAAGAAACTCTGCCCCAAAGTGAAGACGAAAACTGATTTCTTTTCTCTGGGTTTATT AATAGGTGATGTTTTTAAGTGGTTGGCTTACAATTCAACCGACAAGCTTGATATAATAGCTCAATATTGGCAATTGAAAG CACATCCAGAGGATTCTCGTTCGGGGGATTATGGATACTCAAAGGCTGATATGCATCGTTTTGGTGCCCATCAAG…
GrPLDφ2	Nucleic acid sequence	ATGGAGTTTAAGTACAGCATAATCATATCCTTTGTGTTGTTTCTCTTGGTCCATCTATCACTGCCATATTTCACCGAGTCGTTGCCTCGATGCAAAGCTTGGTTGGTCCAGTCAATCCCTACAGATATGCCTCATCTCCCTCGGGTCCCTGGTGTCCTCTCTACCGGTGATGTATTTAAATGGTTGGCTTACAATTCAACTGGCAAACTAGATATAATAGCTCAGTATTGGCAATTGAAAGCACATCCAGAGGATTCCCGGTCAGGGGATTATGGATATTCGAACGAAGATATGCATCGCTTCGGCGCGCATCAAGGCTTTTCTGTGTATACAGCCCTGGAAAATGCTGCTGATAGAGATGTTGATATCAGGTTGATACAGCACTCTGGAGTGTATCCT…
	Deduced amino acid sequence	MEFKYSIIISFVLFLLVHLSLPYFTESLPRCKAWLVQSIPTDMPHLPRVPGVLSTGDVFKWLAYNSTGKLDIIAQYWQLKAHPEDSRSGDYGYSNEDMHRFGAHQGFSVYTALENAADRDVDIRLIQHSGVYPDYTKEPSGLASRRANVKSVTLLLDKWFSTGVVHAKVWISDNRDVYIGSANNDWKSLTQIKEVGIYLVGCPKVARKVGVYFHNLWRLAHLNVSAFTTTILDPKWQIQRRVPCWSHFIESDMRCTPRLPRFVEIPYVTSYPKLADPKILKLIIDAPGYGYISSVPQSSYLSFAPPELSFGRFQPDEQGWLDTIKSVGDGGTVRISTMEWLGQSQHTKQTVYWSSLSSAISEVVFSKHAKVKVLVAYWANFIEKTELYLKSLLYTNVLC…
	Promoter sequence	AGTTGCCATTCTCGTTGGGGTGGATAATTCCGCAAAGGAAGATCTATTAAAGAGGATAAGTTTAAAGTTGTATGAAGCTT CCGTCAAGGATTTATTAATCCCGGCGCGGCCTCCTCAAACTACATTATATGATATTGAGATGGTTCTCTCTATTGTGAAA CGGTATATGTTGCTTAGTCATGATTTAGATGTTGCAAAGAATGAGATGGGATGTACTGATTTAGTTCTAGGGCATGGATC CTTGTTGAGCGTTGGTAAACTGATCGACGAGTACCTTGAAGAAATTGCACGCGACCCAAATCTTTCCCTTGCCAGTTTCA TTGACTTGTCTCAGTCTGTACCTGAGTTTGCTAGACCAGTTCATGATGGACTTTATAAAGCCATTGACACATACC…
	Genomic sequence	ATGGAGTTTAAGTACAGCATAATCATATCCTTTGTGTTGTTTCTCTTGGTCCATCTATCACTGCCATATTTCACCGAGTC GTTGCCTCGATGCAAAGCTTGGTTGGTCCAGTCAATCCCTACAGATATGCCTCATCTCCCTCGGGTCCCTGGTGTCCTCT CTACCGGTAACAGTCTTTATCTGCTTCAAGCTCCAAAGTGGAAATGAATGAAACTGTATTTCCATTTTTTGACCTTTTTT CTTGGTTTATAGGTGATGTATTTAAATGGTTGGCTTACAATTCAACTGGCAAACTAGATATAATAGCTCAGTATTGGCAA TTGAAAGCACATCCAGAGGATTCCCGGTCAGGGGATTATGGATATTCGAACGAAGATATGCATCGCTTCGGCGCG…
