# Supplementary material for: Genome-Wide Comparative Analysis of the Phospholipase D Gene Families among Allotetraploid Cotton and Its Diploid Progenitors
Source: PLoS One. 2016 May 23;11(5):e0156281. doi: 10.1371/journal.pone.0156281 (PMC4877076; doi:10.1371/journal.pone.0156281)
Supplement: S3 Table — (XLSX) [file pone.0156281.s006.xlsx]

## Sheet: S3 Table
S3 Table Intron number and average length of cotton PLD genes in each subgroup.
Subgroup	Total intron number	Intron number per gene	Total intron length (bp)	Average length of per intron (bp)
α	38	2.4	16376	430.9
β/γ	134	8.9	27739	207
δ	150	9.4	45833	305.6
ε	12	3	2168	180.7
ζ	299	18.7	77183	258.1
φ	47	5.9	6776	144.2
Total	680	8.6	176075	258.9
