# Supplementary material for: Genome-Wide Comparative Analysis of the Phospholipase D Gene Families among Allotetraploid Cotton and Its Diploid Progenitors
Source: PLoS One. 2016 May 23;11(5):e0156281. doi: 10.1371/journal.pone.0156281 (PMC4877076; doi:10.1371/journal.pone.0156281)
Supplement: S4 Table — Abbreviation: Ks-synonymous substitution rates; SD Ks-Standard deviation Ks; Mini Ks-Minimum Ks; Max Ks-Maximum Ks; mya-million years ago. (XLSX) [file pone.0156281.s007.xlsx]

## Sheet: S4 Table
S4 Table Duplicated GhPLD and GrPLD genes and the numbers of conserved protein-coding genes flanking them.
Duplicated PLD gene 1	Duplicated PLD gene 2	Number of flanking protein-coding genes	Mean Ks	SD Ks	Mini Ks	Max Ks	Date (mya)
GhPLDβ1A	GhPLDβ2A	7	0.8404	0.3727	0.5622	1.5492	28.01
GhPLDδ1A	GhPLDδ2A	2	0.5367	0.0868	0.4368	0.5937	17.88
GhPLDδ3A	GhPLDδ4A	1	0.6179	0.0023	0.6163	0.6196	20.6
GhPLDφ1A	GhPLDφ2A	5	0.6395	0.1462	0.4697	0.859	21.32
GhPLDβ1D	GhPLDβ2D	5	0.7626	0.2875	0.5552	1.1645	25.42
GhPLDδ1D	GhPLDδ2D	2	0.5387	0.0584	0.4803	0.597	17.96
GhPLDδ3D	GhPLDδ4D	1	0.6213	0.022	0.6057	0.6368	20.71
GhPLDφ1D	GhPLDφ2D	6	0.6019	0.1595	0.4698	0.9245	20.06
GrPLDβ1	GrPLDβ2	8	0.6578	0.1246	0.4636	0.7661	21.93
GrPLDδ1	GrPLDδ2	2	0.5418	0.0805	0.4513	0.6054	18.06
GrPLDδ3	GrPLDδ4	2	0.6436	0.0157	0.6259	0.6557	21.45
GrPLDφ1	GrPLDφ2	6	0.5974	0.1671	0.4037	0.9207	19.91
Abbreviation: Ks—synonymous substitution rates; SD Ks—Standard deviation Ks; Mini Ks—Minimum Ks; Max Ks—Maximum Ks; mya—million years ago.
