# Supplementary material for: Genome-Wide Comparative Analysis of the Phospholipase D Gene Families among Allotetraploid Cotton and Its Diploid Progenitors
Source: PLoS One. 2016 May 23;11(5):e0156281. doi: 10.1371/journal.pone.0156281 (PMC4877076; doi:10.1371/journal.pone.0156281)
Supplement: S6 Table — *N—A, C, G or T; K—G or T; M—A or C; R—A or G; W—A or T; Y—C or T (XLSX) [file pone.0156281.s009.xlsx]

## Sheet: S6 Table
S6 Table Putative cis-element sequences in promoter regions of cotton PLD genes.
Classification	Symbol	Cis-element	Sequence*	Description	Reference
Transcription initiation	T	TATA box	TATAAAT	Core cis-element influenced the efficiency of transcription in eucaryote	[1]
	C	CAAT box	CCAAT	Common cis-element in eukaryotic promoter and enhancer regions	[2]
Phytohormone responsiveness	A	ABRE	TACGTG	Abscisic acid (ABA)-responsive element	[3]
	E	ERE	AWTTCAAA	Ethylene-responsive element	[4]
	G	GARE	WAACAR	Gibberellin-responsive element	[5]
	P	P-box	CCTTTTG	Gibberellin-responsive element	[6]
	M	TGACG-motif	TGACG	cis-regulatory element involved in the MeJA-responsiveness	[7]
	U	TGA-element	AACGAC	Auxin-responsive element	[8]
Stress responsiveness	W	WUN-motif	TCATTACGAA	Wound-responsive element	[9]
	L	LTR	CCGAAA	cis-acting element involved in low-temperature responsiveness	[10]
	D	MBS	YAACTG	MYB binding site involved in drought-inducibility	[7]
	N	MRE	AACCTAA	MYB binding site involved in light responsiveness	[11]
	H	HSE	CTNGAANNTTCNAG	Heat shock-responsive element	[12]
	Q	TC-rich	RTTTTCTYMM	cis-element involved in defense and stress responsiveness	[13]
	R	G-box	YACGTN	cis-regulatory element involved in light responsiveness	[14]
	I	I-box	GATAWGR	Part of a light responsive element	[15]
	K	W box	TTTGACY	WRKY protein-specific binding site, responsive to pathogen infection	[16]
High transcription	F	5`UTR Py-rich stretch	TTTCTTCTCT	cis-regulatory element conferring high transcription levels	[17]
*N—A, C, G or T; K—G or T; M—A or C; R—A or G; W—A or T; Y—C or T
Reference
[1] Grace ML, Chandrasekharan MB, Hall TC, Crowe AJ. Sequence and spacing of TATA box elements are critical for accurate initiation from the beta-phaseolin promoter. The Journal of biological chemistry. 2004;279(9):8102-10. Epub 2003/12/09. doi: 10.1074/jbc.M309376200. PubMed PMID: 14660650.
[2] Vauterin M, Frankard V, Jacobs M. The Arabidopsis thaliana dhdps gene encoding dihydrodipicolinate synthase, key enzyme of lysine biosynthesis, is expressed in a cell-specific manner. Plant molecular biology. 1999;39(4):695-708. Epub 1999/06/01. PubMed PMID: 10350084.
[3] Baker SS, Wilhelm KS, Thomashow MF. The 5'-region of Arabidopsis thaliana cor15a has cis-acting elements that confer cold-, drought- and ABA-regulated gene expression. Plant molecular biology. 1994;24(5):701-13. Epub 1994/03/01. PubMed PMID: 8193295.
[4] Itzhaki H, Woodson WR. Characterization of an ethylene-responsive glutathione S-transferase gene cluster in carnation. Plant molecular biology. 1993;22(1):43-58. Epub 1993/04/01. PubMed PMID: 8499618.
[5] Pastuglia M, Roby D, Dumas C, Cock JM. Rapid induction by wounding and bacterial infection of an S gene family receptor-like kinase gene in Brassica oleracea. Plant Cell. 1997;9(1):49-60. Epub 1997/01/01. doi: 10.1105/tpc.9.1.49. PubMed PMID: 9014364; PubMed Central PMCID: PMC156900.
[6] Kim JK, Cao J, Wu R. Regulation and interaction of multiple protein factors with the proximal promoter regions of a rice high pI alpha-amylase gene. Molecular & general genetics : MGG. 1992;232(3):383-93. Epub 1992/04/01. PubMed PMID: 1375314.
[7] Rouster J, Leah R, Mundy J, Cameron-Mills V. Identification of a methyl jasmonate-responsive region in the promoter of a lipoxygenase 1 gene expressed in barley grain. The Plant journal : for cell and molecular biology. 1997;11(3):513-23. Epub 1997/03/01. PubMed PMID: 9107039.
[8] Nagao RT, Goekjian VH, Hong JC, Key JL. Identification of protein-binding DNA sequences in an auxin-regulated gene of soybean. Plant molecular biology. 1993;21(6):1147-62. Epub 1993/03/01. PubMed PMID: 8490133.
[9] Dang HQ, Tran NQ, Tuteja R, Tuteja N. Promoter of a salinity and cold stress-induced MCM6 DNA helicase from pea. Plant signaling & behavior. 2011;6(7):1006-8. Epub 2011/06/22. PubMed PMID: 21691155; PubMed Central PMCID: PMC3257780.
[10] Yamaguchi-Shinozaki K, Shinozaki K. A novel cis-acting element in an Arabidopsis gene is involved in responsiveness to drought, low-temperature, or high-salt stress. Plant Cell. 1994;6(2):251-64. Epub 1994/02/01. doi: 10.1105/tpc.6.2.251. PubMed PMID: 8148648; PubMed Central PMCID: PMC160431.
[11] Feldbrugge M, Sprenger M, Hahlbrock K, Weisshaar B. PcMYB1, a novel plant protein containing a DNA-binding domain with one MYB repeat, interacts in vivo with a light-regulatory promoter unit. The Plant journal : for cell and molecular biology. 1997;11(5):1079-93. Epub 1997/05/01. PubMed PMID: 9193077.
[12] Gurley WB, Czarnecka E, Nagao RT, Key JL. Upstream sequences required for efficient expression of a soybean heat shock gene. Molecular and cellular biology. 1986;6(2):559-65. Epub 1986/02/01. PubMed PMID: 3023855; PubMed Central PMCID: PMC367546.
[13] Diaz-De-Leon F, Klotz KL, Lagrimini LM. Nucleotide sequence of the tobacco (Nicotiana tabacum) anionic peroxidase gene. Plant physiology. 1993;101(3):1117-8. Epub 1993/03/01. PubMed PMID: 8310051; PubMed Central PMCID: PMC158735.
[14] Williams ME, Foster R, Chua NH. Sequences flanking the hexameric G-box core CACGTG affect the specificity of protein binding. Plant Cell. 1992;4(4):485-96. Epub 1992/04/01. doi: 10.1105/tpc.4.4.485. PubMed PMID: 1498606; PubMed Central PMCID: PMC160147.
[15] Giuliano G, Pichersky E, Malik VS, Timko MP, Scolnik PA, Cashmore AR. An evolutionarily conserved protein binding sequence upstream of a plant light-regulated gene. Proceedings of the National Academy of Sciences of the United States of America. 1988;85(19):7089-93. Epub 1988/10/01. PubMed PMID: 2902624; PubMed Central PMCID: PMC282129.
[16] Eulgem T, Rushton PJ, Robatzek S, Somssich IE. The WRKY superfamily of plant transcription factors. Trends in plant science. 2000;5(5):199-206. Epub 2000/04/29. PubMed PMID: 10785665.
[17] Daraselia ND, Tarchevskaya S, Narita JO. The promoter for tomato 3-hydroxy-3-methylglutaryl coenzyme A reductase gene 2 has unusual regulatory elements that direct high-level expression. Plant physiology. 1996;112(2):727-33. Epub 1996/10/01. PubMed PMID: 8883384; PubMed Central PMCID: PMC157997.
